# Supplementary material for: (2-Hy­droxy-7-meth­oxy­naphthalen-1-yl)(phen­yl)methanone
Source: Acta Crystallogr Sect E Struct Rep Online. 2010 Sep 30;66(Pt 10):o2677. doi: 10.1107/S1600536810038547 (PMC2983170; doi:10.1107/S1600536810038547)
Supplement: Supplementary file 1 [file e-66-o2677-sup1.cif]

##############################################################################
###                                                                        ###
###        Electronic paper (Acta Crystallographica Section E)             ###
###                                                                        ###
##############################################################################
#                                                                            #
# This CIF contains the data in a paper accepted for publication in Acta     #
# Crystallographica Section E. It conforms to the requirements of Notes      #
# for Authors for Section E, and has been peer reviewed under the auspices   #
# of the IUCr Commission on Journals.                                        #
#                                                                            #
# Full details of the Crystallographic Information File format               #
# are given in the paper "The Crystallographic Information File (CIF):       #
# a New Standard Archive File for Crystallography" by S. R. Hall, F. H.      #
# Allen and I. D. Brown [Acta Cryst. (1991), A47, 655-685].                  #
#                                                                            #
# The current version of the core CIF dictionary is obtainable from          #
# ftp://ftp.iucr.org/pub/cif_core.dic. The current version number is 2.4.    #
#                                                                            #
# Software is freely available for graphical display of the structure(s) in  #
# this CIF.  For information consult the CIF home page http://www.iucr.org/  #
# cif/home.html                                                              #
#                                                                            #
# This file may be used for bona fide research purposes within the           #
# scientific community so long as proper attribution is given to the journal # 
# article from which it was obtained.                                        #
#                                                                            #
##############################################################################
                                             
data_global
_audit_creation_method     SHELXL-97
_journal_date_recd_electronic     2010-09-25
_journal_date_accepted     2010-09-27
_journal_name_full     'Acta Crystallographica, Section E'
_journal_year     2010
_journal_volume     66
_journal_issue     10
_journal_page_first     o2677
_journal_page_last     o2677
_journal_paper_category     QO
_journal_coeditor_code     IS2606
_publ_contact_author_name     'Noriyuki Yonezawa'
_publ_contact_author_address
;
Department of Organic and Polymer Materials Chemistry
Tokyo University of Agriculture & Technology
2-24-16 Naka-machi
Koganei
Tokyo 184-8588
Japan
;
_publ_contact_author_email     'yonezawa@cc.tuat.ac.jp'
_publ_contact_author_fax     '+81-42-388-7291'
_publ_contact_author_phone     '+81-42-388-7053'
_publ_section_title
;
(2-Hydroxy-7-methoxynaphthalen-1-yl)(phenyl)methanone
;
loop_
    _publ_author_name
    _publ_author_footnote
    _publ_author_address
    'Nagasawa, Atsushi' .
;
Department of Organic and Polymer Materials Chemistry
Tokyo University of Agriculture & Technology
2-24-16 Naka-machi
Koganei
Tokyo 184-8588
Japan
;
    'Mitsui, Ryosuke' .
;
Department of Organic and Polymer Materials Chemistry
Tokyo University of Agriculture & Technology
2-24-16 Naka-machi
Koganei
Tokyo 184-8588
Japan
;
    'Kato, Yuichi' .
;
Department of Organic and Polymer Materials Chemistry
Tokyo University of Agriculture & Technology
2-24-16 Naka-machi
Koganei
Tokyo 184-8588
Japan
;
    'Okamoto, Akiko' .
;
Department of Organic and Polymer Materials Chemistry
Tokyo University of Agriculture & Technology
2-24-16 Naka-machi
Koganei
Tokyo 184-8588
Japan
;
    'Yonezawa, Noriyuki' .
;
Department of Organic and Polymer Materials Chemistry
Tokyo University of Agriculture & Technology
2-24-16 Naka-machi
Koganei
Tokyo 184-8588
Japan
;
data_I
_chemical_name_systematic
;
(2-Hydroxy-7-methoxynaphthalen-1-yl)(phenyl)methanone
;
_chemical_name_common     ?
_chemical_formula_moiety     'C18 H14 O3'
_chemical_formula_sum     'C18 H14 O3'
_chemical_formula_iupac     'C18 H14 O3'
_chemical_formula_weight     278.29
_chemical_melting_point_gt     371.8
_chemical_melting_point_lt     372.3
_symmetry_cell_setting     monoclinic
_symmetry_space_group_name_H-M     'P 21/c'
_symmetry_space_group_name_Hall     '-P 2ybc'
loop_
    _symmetry_equiv_pos_as_xyz
    'x, y, z'
    '-x, y+1/2, -z+1/2'
    '-x, -y, -z'
    'x, -y-1/2, z-1/2'
_cell_length_a     9.81012(18)
_cell_length_b     6.27891(11)
_cell_length_c     22.0737(4)
_cell_angle_alpha     90.00
_cell_angle_beta     93.1670(10)
_cell_angle_gamma     90.00
_cell_volume     1357.59(4)
_cell_formula_units_Z     4
_cell_measurement_reflns_used     19252
_cell_measurement_theta_min     4.0
_cell_measurement_theta_max     68.2
_cell_measurement_temperature     193(2)
_exptl_crystal_description     'block'
_exptl_crystal_colour     'yellow'
_exptl_crystal_size_max     0.60
_exptl_crystal_size_mid     0.40
_exptl_crystal_size_min     0.40
_exptl_crystal_density_diffrn     1.362
_exptl_crystal_density_meas     ?
_exptl_crystal_density_method     'not measured'
_exptl_crystal_F_000     584
_exptl_absorpt_coefficient_mu     0.748
_exptl_absorpt_correction_type     numerical
_exptl_absorpt_process_details
;
(<i>NUMABS</i>; Higashi, 1999)
;
_exptl_absorpt_correction_T_min     0.5859
_exptl_absorpt_correction_T_max     0.7540
_diffrn_ambient_temperature     193(2)
_diffrn_radiation_type     CuK\a
_diffrn_radiation_wavelength     1.54187
_diffrn_radiation_source     'rotating anode'
_diffrn_radiation_monochromator     graphite
_diffrn_measurement_device_type     'Rigaku R-AXIS RAPID'
_diffrn_measurement_method     \w
_diffrn_detector_area_resol_mean     10.00
_diffrn_reflns_number     20565
_diffrn_reflns_av_R_equivalents     0.0379
_diffrn_reflns_av_sigmaI/netI     0.0166
_diffrn_reflns_theta_min     4.01
_diffrn_reflns_theta_max     68.22
_diffrn_reflns_theta_full     68.22
_diffrn_measured_fraction_theta_max     1.000
_diffrn_measured_fraction_theta_full     1.000
_diffrn_reflns_limit_h_min     -11
_diffrn_reflns_limit_h_max     11
_diffrn_reflns_limit_k_min     -7
_diffrn_reflns_limit_k_max     7
_diffrn_reflns_limit_l_min     -26
_diffrn_reflns_limit_l_max     26
_refine_special_details
;
Refinement of <i>F</i>^2^ against ALL reflections. The weighted <i>R</i>-factor
<i>wR</i> and goodness of fit <i>S</i> are based on <i>F</i>^2^, conventional
<i>R</i>-factors <i>R</i> are based on <i>F</i>, with <i>F</i> set to zero for
negative <i>F</i>^2^. The threshold expression of <i>F</i>^2^ >
\s(<i>F</i>^2^) is used only for calculating <i>R</i>-factors(gt) <i>etc</i>.
and is not relevant to the choice of reflections for refinement.
<i>R</i>-factors based on <i>F</i>^2^ are statistically about twice as large
as those based on <i>F</i>, and <i>R</i>- factors based on ALL data will be
even larger.
;
_reflns_number_total     2496
_reflns_number_gt     2244
_reflns_threshold_expression     I>2sigma(I)
_refine_ls_structure_factor_coef     Fsqd
_refine_ls_matrix_type     full
_refine_ls_R_factor_all     0.0399
_refine_ls_R_factor_gt     0.0363
_refine_ls_wR_factor_gt     0.0958
_refine_ls_wR_factor_ref     0.1034
_refine_ls_goodness_of_fit_ref     1.075
_refine_ls_restrained_S_all     1.075
_refine_ls_number_reflns     2496
_refine_ls_number_parameters     196
_refine_ls_number_restraints     0
_refine_ls_hydrogen_treatment     mixed
_refine_ls_weighting_scheme     calc
_refine_ls_weighting_details
         'calc w=1/[\s^2^(Fo^2^)+(0.0535P)^2^+0.3346P] where P=(Fo^2^+2Fc^2^)/3'
_atom_sites_solution_hydrogens     geom
_atom_sites_solution_primary     direct
_atom_sites_solution_secondary     difmap
_refine_ls_shift/su_max     0.000
_refine_ls_shift/su_mean     0.000
_refine_diff_density_max     0.232
_refine_diff_density_min     -0.159
_refine_ls_extinction_method     'SHELXL97 (Sheldrick, 2008)'
_refine_ls_extinction_coef     0.0146(8)
_refine_ls_extinction_expression
                                  'Fc^*^=kFc[1+0.001xFc^2^\l^3^/sin(2\q)]^-1/4^'
loop_
    _atom_type_symbol
    _atom_type_description
    _atom_type_scat_dispersion_real
    _atom_type_scat_dispersion_imag
    _atom_type_scat_source
    'C' 'C' 0.0181 0.0091
                         'International Tables Vol C Tables 4.2.6.8 and 6.1.1.4'
    'H' 'H' 0.0000 0.0000
                         'International Tables Vol C Tables 4.2.6.8 and 6.1.1.4'
    'O' 'O' 0.0492 0.0322
                         'International Tables Vol C Tables 4.2.6.8 and 6.1.1.4'
_computing_data_collection     'PROCESS-AUTO (Rigaku, 1998)'
_computing_cell_refinement     'PROCESS-AUTO (Rigaku, 1998)'
_computing_data_reduction     'CrystalStructure (Rigaku/MSC, 2004)'
_computing_structure_solution     'SIR2004 (Burla <i>et al.</i>, 2005)'
_computing_structure_refinement     'SHELXL97 (Sheldrick, 2008)'
_computing_molecular_graphics     'ORTEPIII (Burnett & Johnson, 1996)'
_computing_publication_material     'SHELXL97 (Sheldrick, 2008)'
loop_
    _atom_site_type_symbol
    _atom_site_label
    _atom_site_fract_x
    _atom_site_fract_y
    _atom_site_fract_z
    _atom_site_U_iso_or_equiv
    _atom_site_adp_type
    _atom_site_calc_flag
    _atom_site_refinement_flags
    _atom_site_occupancy
    _atom_site_disorder_assembly
    _atom_site_disorder_group
    O O1 0.37752(10) 0.17334(19) 0.46905(5) 0.0478(3) Uani d . 1 . .
    O O2 0.84529(10) -0.02213(17) 0.22739(4) 0.0442(3) Uani d . 1 . .
    O O3 0.57091(10) 0.44133(17) 0.45195(5) 0.0482(3) Uani d . 1 . .
    C C1 0.55482(12) 0.1185(2) 0.39823(5) 0.0336(3) Uani d . 1 . .
    C C2 0.43388(13) 0.0609(2) 0.42511(6) 0.0387(3) Uani d . 1 . .
    C C3 0.36518(14) -0.1302(3) 0.40877(7) 0.0451(4) Uani d . 1 . .
    H H3 0.2846 -0.1684 0.4281 0.054 Uiso calc R 1 . .
    C C4 0.41359(14) -0.2593(2) 0.36562(7) 0.0431(3) Uani d . 1 . .
    H H4 0.3685 -0.3902 0.3564 0.052 Uiso calc R 1 . .
    C C5 0.53019(13) -0.2030(2) 0.33398(6) 0.0363(3) Uani d . 1 . .
    C C6 0.57599(14) -0.3323(2) 0.28681(6) 0.0407(3) Uani d . 1 . .
    H H6 0.5321 -0.4647 0.2784 0.049 Uiso calc R 1 . .
    C C7 0.68125(14) -0.2718(2) 0.25323(6) 0.0401(3) Uani d . 1 . .
    H H7 0.7113 -0.3612 0.2219 0.048 Uiso calc R 1 . .
    C C8 0.74557(13) -0.0737(2) 0.26554(6) 0.0356(3) Uani d . 1 . .
    C C9 0.70639(13) 0.0537(2) 0.31195(6) 0.0335(3) Uani d . 1 . .
    H H9 0.7512 0.1860 0.3194 0.040 Uiso calc R 1 . .
    C C10 0.59982(12) -0.0095(2) 0.34895(5) 0.0322(3) Uani d . 1 . .
    C C11 0.63086(13) 0.3022(2) 0.42425(5) 0.0341(3) Uani d . 1 . .
    C C12 0.78243(13) 0.3247(2) 0.42242(5) 0.0327(3) Uani d . 1 . .
    C C13 0.87010(14) 0.1539(2) 0.43450(6) 0.0383(3) Uani d . 1 . .
    H H13 0.8342 0.0163 0.4417 0.046 Uiso calc R 1 . .
    C C14 1.01009(14) 0.1857(2) 0.43590(7) 0.0443(4) Uani d . 1 . .
    H H14 1.0701 0.0698 0.4448 0.053 Uiso calc R 1 . .
    C C15 1.06297(14) 0.3852(3) 0.42446(7) 0.0469(4) Uani d . 1 . .
    H H15 1.1590 0.4054 0.4246 0.056 Uiso calc R 1 . .
    C C16 0.97576(15) 0.5548(2) 0.41281(7) 0.0456(4) Uani d . 1 . .
    H H16 1.0119 0.6917 0.4049 0.055 Uiso calc R 1 . .
    C C17 0.83608(14) 0.5257(2) 0.41259(6) 0.0392(3) Uani d . 1 . .
    H H17 0.7766 0.6437 0.4057 0.047 Uiso calc R 1 . .
    C C18 0.92146(16) 0.1669(3) 0.24071(8) 0.0527(4) Uani d . 1 . .
    H H18A 0.9894 0.1867 0.2103 0.063 Uiso calc R 1 . .
    H H18B 0.9679 0.1545 0.2810 0.063 Uiso calc R 1 . .
    H H18C 0.8595 0.2894 0.2400 0.063 Uiso calc R 1 . .
    H H1 0.428(2) 0.296(4) 0.4744(11) 0.092(8) Uiso d . 1 . .
loop_
    _atom_site_aniso_label
    _atom_site_aniso_U_11
    _atom_site_aniso_U_22
    _atom_site_aniso_U_33
    _atom_site_aniso_U_12
    _atom_site_aniso_U_13
    _atom_site_aniso_U_23
    O1 0.0369(5) 0.0601(7) 0.0471(6) 0.0032(5) 0.0080(4) -0.0043(5)
    O2 0.0435(5) 0.0478(6) 0.0420(5) 0.0003(4) 0.0081(4) -0.0093(4)
    O3 0.0490(6) 0.0453(6) 0.0514(6) 0.0042(5) 0.0132(5) -0.0117(5)
    C1 0.0324(6) 0.0356(7) 0.0322(6) 0.0041(5) -0.0032(5) 0.0025(5)
    C2 0.0322(6) 0.0468(8) 0.0367(7) 0.0046(6) -0.0011(5) 0.0032(6)
    C3 0.0328(7) 0.0543(9) 0.0480(8) -0.0039(6) 0.0004(6) 0.0071(7)
    C4 0.0377(7) 0.0415(8) 0.0489(8) -0.0063(6) -0.0083(6) 0.0064(6)
    C5 0.0349(6) 0.0344(7) 0.0384(7) 0.0014(5) -0.0089(5) 0.0028(5)
    C6 0.0409(7) 0.0329(7) 0.0466(8) -0.0003(6) -0.0116(6) -0.0035(6)
    C7 0.0422(7) 0.0368(7) 0.0402(7) 0.0069(6) -0.0075(6) -0.0092(6)
    C8 0.0334(6) 0.0389(7) 0.0340(6) 0.0055(5) -0.0030(5) -0.0017(5)
    C9 0.0340(6) 0.0319(7) 0.0340(6) 0.0009(5) -0.0038(5) -0.0022(5)
    C10 0.0309(6) 0.0327(7) 0.0322(6) 0.0041(5) -0.0061(5) 0.0021(5)
    C11 0.0396(7) 0.0343(7) 0.0286(6) 0.0055(5) 0.0023(5) 0.0011(5)
    C12 0.0376(7) 0.0337(7) 0.0265(6) 0.0011(5) -0.0024(5) -0.0046(5)
    C13 0.0421(7) 0.0337(7) 0.0385(7) 0.0010(6) -0.0040(5) -0.0017(6)
    C14 0.0406(7) 0.0465(8) 0.0449(8) 0.0083(6) -0.0063(6) -0.0019(6)
    C15 0.0367(7) 0.0582(9) 0.0454(8) -0.0040(7) -0.0014(6) -0.0033(7)
    C16 0.0480(8) 0.0428(8) 0.0457(8) -0.0097(6) 0.0001(6) 0.0011(6)
    C17 0.0458(8) 0.0333(7) 0.0381(7) 0.0025(6) -0.0031(6) -0.0023(6)
    C18 0.0512(9) 0.0552(10) 0.0531(9) -0.0099(7) 0.0163(7) -0.0085(7)
_geom_special_details
;
All e.s.d.'s (except the e.s.d. in the dihedral angle between two l.s. planes)
are estimated using the full covariance matrix. The cell e.s.d.'s are taken
into account individually in the estimation of e.s.d.'s in distances, angles
and torsion angles; correlations between e.s.d.'s in cell parameters are only
used when they are defined by crystal symmetry. An approximate (isotropic)
treatment of cell e.s.d.'s is used for estimating e.s.d.'s involving l.s.
planes.
;
loop_
    _geom_bond_atom_site_label_1
    _geom_bond_atom_site_label_2
    _geom_bond_site_symmetry_2
    _geom_bond_distance
    _geom_bond_publ_flag
    O1 C2 . 1.3434(17) ?
    O1 H1 . 0.92(2) ?
    O2 C8 . 1.3646(16) ?
    O2 C18 . 1.4244(18) ?
    O3 C11 . 1.2340(16) ?
    C1 C2 . 1.4029(18) ?
    C1 C10 . 1.4414(18) ?
    C1 C11 . 1.4728(18) ?
    C2 C3 . 1.413(2) ?
    C3 C4 . 1.357(2) ?
    C3 H3 . 0.9500 ?
    C4 C5 . 1.418(2) ?
    C4 H4 . 0.9500 ?
    C5 C6 . 1.413(2) ?
    C5 C10 . 1.4233(18) ?
    C6 C7 . 1.358(2) ?
    C6 H6 . 0.9500 ?
    C7 C8 . 1.4138(19) ?
    C7 H7 . 0.9500 ?
    C8 C9 . 1.3716(18) ?
    C9 C10 . 1.4184(18) ?
    C9 H9 . 0.9500 ?
    C11 C12 . 1.4964(18) ?
    C12 C17 . 1.3895(19) ?
    C12 C13 . 1.3908(18) ?
    C13 C14 . 1.386(2) ?
    C13 H13 . 0.9500 ?
    C14 C15 . 1.384(2) ?
    C14 H14 . 0.9500 ?
    C15 C16 . 1.381(2) ?
    C15 H15 . 0.9500 ?
    C16 C17 . 1.382(2) ?
    C16 H16 . 0.9500 ?
    C17 H17 . 0.9500 ?
    C18 H18A . 0.9800 ?
    C18 H18B . 0.9800 ?
    C18 H18C . 0.9800 ?
loop_
    _geom_angle_atom_site_label_1
    _geom_angle_atom_site_label_2
    _geom_angle_atom_site_label_3
    _geom_angle_site_symmetry_1
    _geom_angle_site_symmetry_3
    _geom_angle
    _geom_angle_publ_flag
    C2 O1 H1 . . 107.2(15) ?
    C8 O2 C18 . . 117.15(11) ?
    C2 C1 C10 . . 118.47(12) ?
    C2 C1 C11 . . 117.33(12) ?
    C10 C1 C11 . . 124.15(11) ?
    O1 C2 C1 . . 124.13(13) ?
    O1 C2 C3 . . 114.90(12) ?
    C1 C2 C3 . . 120.91(13) ?
    C4 C3 C2 . . 120.41(13) ?
    C4 C3 H3 . . 119.8 ?
    C2 C3 H3 . . 119.8 ?
    C3 C4 C5 . . 121.32(13) ?
    C3 C4 H4 . . 119.3 ?
    C5 C4 H4 . . 119.3 ?
    C6 C5 C4 . . 121.16(13) ?
    C6 C5 C10 . . 119.56(12) ?
    C4 C5 C10 . . 119.26(13) ?
    C7 C6 C5 . . 121.57(13) ?
    C7 C6 H6 . . 119.2 ?
    C5 C6 H6 . . 119.2 ?
    C6 C7 C8 . . 119.07(13) ?
    C6 C7 H7 . . 120.5 ?
    C8 C7 H7 . . 120.5 ?
    O2 C8 C9 . . 124.22(12) ?
    O2 C8 C7 . . 114.70(12) ?
    C9 C8 C7 . . 121.07(12) ?
    C8 C9 C10 . . 120.84(12) ?
    C8 C9 H9 . . 119.6 ?
    C10 C9 H9 . . 119.6 ?
    C9 C10 C5 . . 117.70(12) ?
    C9 C10 C1 . . 123.00(12) ?
    C5 C10 C1 . . 119.21(11) ?
    O3 C11 C1 . . 120.18(12) ?
    O3 C11 C12 . . 116.62(12) ?
    C1 C11 C12 . . 123.10(11) ?
    C17 C12 C13 . . 119.65(12) ?
    C17 C12 C11 . . 118.39(11) ?
    C13 C12 C11 . . 121.80(12) ?
    C14 C13 C12 . . 119.65(13) ?
    C14 C13 H13 . . 120.2 ?
    C12 C13 H13 . . 120.2 ?
    C15 C14 C13 . . 120.45(13) ?
    C15 C14 H14 . . 119.8 ?
    C13 C14 H14 . . 119.8 ?
    C16 C15 C14 . . 119.80(13) ?
    C16 C15 H15 . . 120.1 ?
    C14 C15 H15 . . 120.1 ?
    C15 C16 C17 . . 120.20(14) ?
    C15 C16 H16 . . 119.9 ?
    C17 C16 H16 . . 119.9 ?
    C16 C17 C12 . . 120.21(13) ?
    C16 C17 H17 . . 119.9 ?
    C12 C17 H17 . . 119.9 ?
    O2 C18 H18A . . 109.5 ?
    O2 C18 H18B . . 109.5 ?
    H18A C18 H18B . . 109.5 ?
    O2 C18 H18C . . 109.5 ?
    H18A C18 H18C . . 109.5 ?
    H18B C18 H18C . . 109.5 ?
loop_
    _geom_torsion_atom_site_label_1
    _geom_torsion_atom_site_label_2
    _geom_torsion_atom_site_label_3
    _geom_torsion_atom_site_label_4
    _geom_torsion_site_symmetry_1
    _geom_torsion_site_symmetry_2
    _geom_torsion_site_symmetry_3
    _geom_torsion_site_symmetry_4
    _geom_torsion
    _geom_torsion_publ_flag
    C10 C1 C2 O1 . . . . -176.30(12) ?
    C11 C1 C2 O1 . . . . 6.22(19) ?
    C10 C1 C2 C3 . . . . 6.53(19) ?
    C11 C1 C2 C3 . . . . -170.95(12) ?
    O1 C2 C3 C4 . . . . -178.91(13) ?
    C1 C2 C3 C4 . . . . -1.5(2) ?
    C2 C3 C4 C5 . . . . -2.7(2) ?
    C3 C4 C5 C6 . . . . -176.55(13) ?
    C3 C4 C5 C10 . . . . 1.7(2) ?
    C4 C5 C6 C7 . . . . 175.00(13) ?
    C10 C5 C6 C7 . . . . -3.20(19) ?
    C5 C6 C7 C8 . . . . -0.6(2) ?
    C18 O2 C8 C9 . . . . 6.22(19) ?
    C18 O2 C8 C7 . . . . -174.85(12) ?
    C6 C7 C8 O2 . . . . -176.72(12) ?
    C6 C7 C8 C9 . . . . 2.25(19) ?
    O2 C8 C9 C10 . . . . 178.76(11) ?
    C7 C8 C9 C10 . . . . -0.11(19) ?
    C8 C9 C10 C5 . . . . -3.58(18) ?
    C8 C9 C10 C1 . . . . -179.98(11) ?
    C6 C5 C10 C9 . . . . 5.17(17) ?
    C4 C5 C10 C9 . . . . -173.06(12) ?
    C6 C5 C10 C1 . . . . -178.29(11) ?
    C4 C5 C10 C1 . . . . 3.48(18) ?
    C2 C1 C10 C9 . . . . 168.90(12) ?
    C11 C1 C10 C9 . . . . -13.80(19) ?
    C2 C1 C10 C5 . . . . -7.45(17) ?
    C11 C1 C10 C5 . . . . 169.85(11) ?
    C2 C1 C11 O3 . . . . -25.19(18) ?
    C10 C1 C11 O3 . . . . 157.48(12) ?
    C2 C1 C11 C12 . . . . 150.82(12) ?
    C10 C1 C11 C12 . . . . -26.50(18) ?
    O3 C11 C12 C17 . . . . -42.07(17) ?
    C1 C11 C12 C17 . . . . 141.79(12) ?
    O3 C11 C12 C13 . . . . 133.31(13) ?
    C1 C11 C12 C13 . . . . -42.84(18) ?
    C17 C12 C13 C14 . . . . -0.74(19) ?
    C11 C12 C13 C14 . . . . -176.06(12) ?
    C12 C13 C14 C15 . . . . -1.0(2) ?
    C13 C14 C15 C16 . . . . 1.4(2) ?
    C14 C15 C16 C17 . . . . 0.0(2) ?
    C15 C16 C17 C12 . . . . -1.8(2) ?
    C13 C12 C17 C16 . . . . 2.1(2) ?
    C11 C12 C17 C16 . . . . 177.61(11) ?
loop_
    _geom_hbond_atom_site_label_D
    _geom_hbond_atom_site_label_H
    _geom_hbond_atom_site_label_A
    _geom_hbond_site_symmetry_A
    _geom_hbond_distance_DH
    _geom_hbond_distance_HA
    _geom_hbond_distance_DA
    _geom_hbond_angle_DHA
    O1 H1 O3 . 0.92(2) 1.77(2) 2.5792(14) 145(2)
    O1 H1 O3 3_666 0.92(2) 2.32(2) 3.0088(16) 132.4(18)
