# Supplementary material for: (2-Hy­droxy-7-meth­oxy­naphthalen-1-yl)(phen­yl)methanone
Source: Acta Crystallogr Sect E Struct Rep Online. 2010 Sep 30;66(Pt 10):o2677. doi: 10.1107/S1600536810038547 (PMC2983170; doi:10.1107/S1600536810038547)
Supplement: Supplementary file 2 [file e-66-o2677-Isup2.hkl]

#
# h,k,l, Fc-squared, Fo-squared, sigma(Fo-squared) and status flag
#
data_I
_shelx_title '  yonezawaLab_090420_1'
_shelx_refln_list_code          4
_shelx_F_calc_maximum      183.96
_exptl_crystal_F_000       584.00
_reflns_d_resolution_high  0.8302
 
loop_
 _symmetry_equiv_pos_as_xyz
 'x, y, z'
 '-x, y+1/2, -z+1/2'
 '-x, -y, -z'
 'x, -y-1/2, z-1/2'
 
_cell_length_a     9.8101
_cell_length_b     6.2789
_cell_length_c    22.0737
_cell_angle_alpha  90.000
_cell_angle_beta   93.167
_cell_angle_gamma  90.000
 
_shelx_F_squared_multiplier     1.000
 
loop_
 _refln_index_h
 _refln_index_k
 _refln_index_l
 _refln_F_squared_calc
 _refln_F_squared_meas
 _refln_F_squared_sigma
 _refln_observed_status
   1   0   0     5533.28     5540.57    132.33 o
   2   0   0     4013.18     3728.77     61.00 o
   3   0   0      401.10      378.93      3.21 o
   4   0   0     2051.47     1898.73     19.33 o
   5   0   0     2934.46     2903.13     33.28 o
   6   0   0      343.36      376.83      4.36 o
   7   0   0      896.89      977.37     14.70 o
   8   0   0       11.70       15.45      0.85 o
   9   0   0        6.99        9.69      0.87 o
  10   0   0       48.94       38.41      1.17 o
  11   0   0        1.75        1.30      0.50 o
   1   1   0      322.53      274.89      2.09 o
   2   1   0      240.01      227.53      2.50 o
   3   1   0       35.44       38.26      0.43 o
   4   1   0      125.51      147.42      1.18 o
   5   1   0       82.81       91.17      0.79 o
   6   1   0        7.04        9.36      0.30 o
   7   1   0      272.01      277.35      3.14 o
   8   1   0       32.97       31.23      1.26 o
   9   1   0       16.61       19.39      0.69 o
  10   1   0        5.88        4.67      0.64 o
  11   1   0        0.02        0.01      0.40 o
   0   2   0        5.25        8.18      0.41 o
   1   2   0      478.36      459.46      3.53 o
   2   2   0      219.39      204.94      1.75 o
   3   2   0     1313.94     1256.23     11.02 o
   4   2   0        0.10        1.60      0.39 o
   5   2   0       14.87       18.70      0.35 o
   6   2   0        0.01        0.43      0.25 o
   7   2   0      617.36      614.54      8.37 o
   8   2   0       79.68       70.81      1.74 o
   9   2   0      106.20      100.53      1.87 o
  10   2   0       50.65       49.82      1.02 o
  11   2   0        0.50        0.15      0.49 o
   1   3   0       51.35       55.44      0.77 o
   2   3   0     1042.89     1110.82     10.69 o
   3   3   0        2.32        4.05      0.59 o
   4   3   0       19.51       15.66      0.67 o
   5   3   0       22.30       33.57      3.14 o
   6   3   0      306.45      297.55      4.94 o
   7   3   0      121.28      118.64      2.10 o
   8   3   0      106.88      100.18      1.80 o
   9   3   0        6.27        5.07      0.61 o
  10   3   0        0.00        0.40      0.47 o
   0   4   0        8.63       26.74      6.00 o
   1   4   0       42.56       55.66      7.03 o
   2   4   0       65.32       63.80      1.21 o
   3   4   0       43.28       41.05      1.08 o
   4   4   0       34.99       38.18      0.94 o
   5   4   0       44.30       45.92      1.11 o
   6   4   0      119.05      122.11      1.99 o
   7   4   0      149.45      161.81      5.28 o
   8   4   0        1.60        2.39      0.48 o
   9   4   0       44.04       51.16      1.07 o
  10   4   0       66.67       71.04      4.59 o
   1   5   0      178.55      171.13      3.64 o
   2   5   0      481.02      471.98      8.88 o
   3   5   0        8.40        8.34      1.16 o
   4   5   0        0.82        2.17      0.79 o
   5   5   0       28.03       24.65      0.88 o
   6   5   0        0.01        0.99      0.50 o
   7   5   0       28.18       29.50      0.82 o
   8   5   0       16.82       20.17      0.94 o
   0   6   0      157.91      155.35      7.18 o
   1   6   0       43.13       38.28     10.50 o
   2   6   0        0.54        0.20      0.65 o
   3   6   0       35.71       27.80      1.22 o
   4   6   0      142.39      151.11      2.99 o
   5   6   0       79.40       79.37      2.13 o
   6   6   0       15.62       16.40      0.91 o
   7   6   0       13.98       16.61      1.73 o
   1   7   0        0.05        0.06      1.29 o
   2   7   0       26.90       25.70      1.11 o
   3   7   0      109.30       97.77      2.40 o
   4   7   0      163.24      180.90      4.87 o
 -11   1   1        8.31        4.50      0.78 o
 -10   1   1       23.63       26.61      0.65 o
  -9   1   1       16.01       16.56      0.58 o
  -8   1   1      324.51      314.42      3.72 o
  -7   1   1        7.32        9.41      1.31 o
  -6   1   1      311.71      360.48      2.66 o
  -5   1   1       49.48       47.78      0.50 o
  -4   1   1       22.03       27.61      0.48 o
  -3   1   1       64.59       74.14      1.23 o
  -2   1   1      734.75      627.55      4.79 o
  -1   1   1       50.82       53.64      0.95 o
   0   1   1        2.14        3.97      0.21 o
   1   1   1     9078.30     8861.22     90.36 o
   2   1   1      967.82      829.93      5.83 o
   3   1   1      539.15      517.52      3.25 o
   4   1   1      490.50      508.41      3.77 o
   5   1   1       63.39       71.16      0.68 o
   6   1   1      106.89       96.32      0.81 o
   7   1   1       60.18       62.18      1.46 o
   8   1   1        3.08        2.00      0.40 o
   9   1   1        1.82        1.36      0.36 o
  10   1   1       95.12       83.37      1.31 o
  11   1   1       21.52       19.58      1.00 o
 -11   2   1        4.34        5.64      2.01 o
 -10   2   1       36.75       34.71      0.87 o
  -9   2   1        7.35        6.93      0.66 o
  -8   2   1      215.52      218.32      3.05 o
  -7   2   1       41.52       41.31      1.03 o
  -6   2   1       61.17       60.14      0.78 o
  -5   2   1        3.18        6.41      0.75 o
  -4   2   1      522.46      556.01      4.59 o
  -3   2   1      192.26      178.52      1.60 o
  -2   2   1      248.33      249.07      3.11 o
  -1   2   1       28.57       24.84      0.56 o
   0   2   1      852.79      757.36      5.84 o
   1   2   1       27.98       25.27      0.63 o
   2   2   1     4818.74     4604.54     44.93 o
   3   2   1      155.04      199.70      2.29 o
   4   2   1      321.82      345.39      2.85 o
   5   2   1       35.43       33.91      0.44 o
   6   2   1      202.55      194.08      1.80 o
   7   2   1      510.20      522.72     12.59 o
   8   2   1       56.33       60.99      4.14 o
   9   2   1       73.12       75.43      1.46 o
  10   2   1       15.92       16.23      0.95 o
  11   2   1       14.35       18.98      1.11 o
 -10   3   1       41.40       46.78      1.91 o
  -9   3   1        2.04        2.52      1.03 o
  -8   3   1        0.21        0.44      0.49 o
  -7   3   1      341.86      332.09      4.50 o
  -6   3   1       57.20       60.57      1.79 o
  -5   3   1      461.44      461.72      5.17 o
  -4   3   1        3.24        4.51      0.38 o
  -3   3   1       86.25       91.79      1.29 o
  -2   3   1     1624.92     1731.84     16.14 o
  -1   3   1      591.71      627.74      5.90 o
   0   3   1      822.98      813.05      7.19 o
   1   3   1      973.61     1013.51      8.92 o
   2   3   1       36.51       37.82      0.85 o
   3   3   1       82.82       97.27      1.03 o
   4   3   1      280.25      307.98      2.74 o
   5   3   1      207.67      230.14      2.78 o
   6   3   1      564.96      582.10     10.55 o
   7   3   1       21.53       26.57      1.91 o
   8   3   1      400.28      409.59      5.27 o
   9   3   1        0.34        0.01      0.30 o
  10   3   1        0.44        0.51      0.46 o
 -10   4   1       76.95       84.37      3.03 o
  -9   4   1       93.89      100.06      1.57 o
  -8   4   1        0.16        0.58      0.38 o
  -7   4   1       82.32       80.57      1.48 o
  -6   4   1       66.77       60.77      1.33 o
  -5   4   1       10.64       10.32      0.72 o
  -4   4   1        6.41       13.92      2.98 o
  -3   4   1       27.91       29.55      0.67 o
  -2   4   1        7.41        4.84      0.35 o
  -1   4   1      434.06      454.88      5.90 o
   0   4   1      152.97      139.72      2.44 o
   1   4   1       17.15       14.98      0.56 o
   2   4   1        4.00        6.74      1.22 o
   3   4   1       60.27       67.98      1.36 o
   4   4   1      353.08      355.94      4.76 o
   5   4   1      122.65      132.62      2.12 o
   6   4   1      756.76      780.90      9.88 o
   7   4   1        0.17        1.97      0.84 o
   8   4   1        6.91        6.76      0.55 o
   9   4   1       59.74       66.49      1.27 o
  -8   5   1        7.20        8.44      0.49 o
  -7   5   1        0.23        0.19      0.35 o
  -6   5   1       12.81        9.15      0.67 o
  -5   5   1       16.15       12.81      0.85 o
  -4   5   1        4.76       14.31      4.73 o
  -3   5   1      208.09      193.77      3.78 o
  -2   5   1      233.99      231.69      4.36 o
  -1   5   1        1.27        2.03      1.17 o
   0   5   1        1.55        2.15      0.54 o
   1   5   1       91.96       91.07      2.26 o
   2   5   1       33.58       29.55      1.38 o
   3   5   1        2.59        2.54      1.07 o
   4   5   1       76.29       68.65      1.35 o
   5   5   1        0.82        1.07      0.47 o
   6   5   1        1.45        1.20      0.51 o
   7   5   1        1.98        0.79      0.44 o
   8   5   1        1.77        0.97      0.61 o
  -7   6   1        1.45        1.13      0.82 o
  -6   6   1       15.17       12.95      0.83 o
  -5   6   1       11.76       10.15      1.04 o
  -4   6   1       36.31       41.40      1.46 o
  -3   6   1      683.14      685.08     10.65 o
  -2   6   1      237.38      245.74      4.37 o
  -1   6   1      156.14      163.14      8.82 o
   0   6   1        0.03       -0.67      1.97 o
   1   6   1        8.07        7.91      1.53 o
   2   6   1       72.04       76.50      1.92 o
   3   6   1        9.69        6.60      0.84 o
   4   6   1       55.36       46.14      1.62 o
   5   6   1       69.94       75.35      1.90 o
   6   6   1        2.39        3.60      0.71 o
   7   6   1       13.90       14.83      0.96 o
  -4   7   1       31.85       34.30      1.56 o
  -3   7   1      101.40      113.28      2.64 o
  -2   7   1       11.84       13.78      0.93 o
  -1   7   1        6.74        5.53      1.88 o
   0   7   1       34.68       41.58      3.00 o
   1   7   1        8.88        7.93      1.42 o
   2   7   1        1.71        1.16      0.85 o
   3   7   1       13.40       13.27      1.23 o
   4   7   1       60.28       68.92      1.92 o
 -11   0   2      154.32      162.78      3.79 o
 -10   0   2        6.13        6.19      0.86 o
  -9   0   2      104.74       81.60      1.89 o
  -8   0   2       96.47       88.95      1.76 o
  -7   0   2        3.53        3.09      0.55 o
  -6   0   2      475.36      475.45      4.82 o
  -5   0   2     4485.49     4500.02     58.02 o
  -4   0   2     4049.04     3907.29     48.31 o
  -3   0   2       46.49       48.91      0.61 o
  -2   0   2     3276.81     2964.79     39.05 o
  -1   0   2     2503.74     2351.34     26.36 o
   0   0   2      235.57      228.95      1.58 o
   1   0   2     3995.26     3822.91     60.56 o
   2   0   2     3133.59     2907.39     37.99 o
   3   0   2      694.09      661.09      5.75 o
   4   0   2      217.54      259.47      2.23 o
   5   0   2     1103.98     1179.85     11.48 o
   6   0   2      325.03      365.37      3.68 o
   7   0   2      358.43      349.57      5.44 o
   8   0   2      108.09      101.38      1.75 o
   9   0   2        6.46        7.46      0.87 o
  10   0   2       29.46       23.90      1.34 o
  11   0   2        3.33        3.43      1.00 o
 -11   1   2       16.20       16.23      1.02 o
 -10   1   2      103.78      100.09      1.64 o
  -9   1   2       11.03        8.79      0.53 o
  -8   1   2       32.62       27.25      0.73 o
  -7   1   2       45.63       43.80      0.84 o
  -6   1   2      370.00      395.84      3.46 o
  -5   1   2       38.99       36.87      0.45 o
  -4   1   2      444.21      494.24      3.70 o
  -3   1   2      524.22      472.74      3.10 o
  -2   1   2      388.74      346.91      2.48 o
  -1   1   2        0.19        1.68      0.34 o
   0   1   2      942.79      868.41      6.05 o
   1   1   2     4166.42     4124.78     33.99 o
   2   1   2     1874.42     1713.16     13.13 o
   3   1   2      250.75      235.64      1.85 o
   4   1   2      620.08      635.31      4.32 o
   5   1   2        0.73        1.54      0.20 o
   6   1   2      405.95      411.76      2.83 o
   7   1   2       13.81       13.91      0.54 o
   8   1   2       14.02       14.60      0.68 o
   9   1   2       49.03       40.08      0.92 o
  10   1   2       38.87       36.88      0.83 o
  11   1   2        0.04        0.04      0.32 o
 -11   2   2        0.02       -0.25      0.75 o
 -10   2   2        6.41        6.72      0.58 o
  -9   2   2        6.97        6.73      0.57 o
  -8   2   2        0.27        0.83      0.45 o
  -7   2   2        0.63        0.97      0.47 o
  -6   2   2        3.03        7.15      1.12 o
  -5   2   2       35.08       43.50      0.62 o
  -4   2   2       40.29       40.01      1.17 o
  -3   2   2      239.83      236.49      2.21 o
  -2   2   2      250.27      246.40      1.83 o
  -1   2   2        0.82        1.44      0.39 o
   0   2   2       17.94       16.55      0.40 o
   1   2   2     1052.90     1065.36      9.48 o
   2   2   2     2540.87     2417.88     20.77 o
   3   2   2      279.51      323.88      2.42 o
   4   2   2       55.06       47.39      0.49 o
   5   2   2      122.12      125.25      0.99 o
   6   2   2      178.44      181.48      1.77 o
   7   2   2       45.99       42.92      2.17 o
   8   2   2     1636.43     1660.92     23.83 o
   9   2   2      287.03      302.48      4.82 o
  10   2   2        4.11        6.12      0.86 o
  11   2   2       16.12       15.80      0.78 o
 -10   3   2        1.99        1.49      0.53 o
  -9   3   2        2.51        2.44      0.61 o
  -8   3   2      393.82      403.52      5.41 o
  -7   3   2      655.91      687.59     12.58 o
  -6   3   2      220.62      221.37      3.30 o
  -5   3   2      115.80      129.71      2.32 o
  -4   3   2      506.60      541.06      5.12 o
  -3   3   2      430.61      483.83      3.92 o
  -2   3   2      299.47      333.11      2.83 o
  -1   3   2      926.05      930.73      8.36 o
   0   3   2      641.40      629.09      6.25 o
   1   3   2      667.98      756.06      6.74 o
   2   3   2      438.85      535.58      4.36 o
   3   3   2      217.62      262.06      2.26 o
   4   3   2      390.29      394.29      3.79 o
   5   3   2       22.54       24.44      2.03 o
   6   3   2      287.01      280.12      6.73 o
   7   3   2        1.26        1.76      0.50 o
   8   3   2      191.55      194.06      3.10 o
   9   3   2       91.10       97.91      2.05 o
  10   3   2        0.28        0.43      0.54 o
 -10   4   2       64.53       70.10      3.32 o
  -9   4   2        4.30        4.31      0.51 o
  -8   4   2        0.00        2.86      1.11 o
  -7   4   2        1.94        1.61      0.47 o
  -6   4   2       14.48       17.58      2.49 o
  -5   4   2       23.56       25.70      0.81 o
  -4   4   2      425.66      444.91      5.59 o
  -3   4   2       13.20       15.39      0.46 o
  -2   4   2        0.09        0.32      0.21 o
  -1   4   2       56.12       81.29      2.17 o
   0   4   2      505.84      528.56     20.80 o
   1   4   2       12.01       10.74      0.68 o
   2   4   2       69.37       72.50      1.24 o
   3   4   2        0.68        1.66      0.55 o
   4   4   2        1.09        7.27      2.04 o
   5   4   2      133.90      151.30      2.19 o
   6   4   2      361.03      353.39      4.45 o
   7   4   2        0.23        0.44      0.42 o
   8   4   2        0.60        0.47      0.34 o
   9   4   2        7.74        7.38      0.91 o
  -8   5   2        5.41        5.97      0.47 o
  -7   5   2        3.71        3.60      0.44 o
  -6   5   2       35.42       34.25      1.15 o
  -5   5   2       38.95       33.10      1.07 o
  -4   5   2       20.98       15.32      2.32 o
  -3   5   2        2.90        5.96      0.92 o
  -2   5   2        7.09        8.32      0.93 o
  -1   5   2      238.05      231.68      4.47 o
   0   5   2      107.09      102.15      2.30 o
   1   5   2       78.37       79.05      2.29 o
   2   5   2       22.05       23.23      1.34 o
   3   5   2       25.80       24.14      0.96 o
   4   5   2       12.16        7.46      0.69 o
   5   5   2       45.45       42.95      3.44 o
   6   5   2        0.87        2.94      0.57 o
   7   5   2        2.20        0.98      0.47 o
   8   5   2       42.15       48.65      1.24 o
  -7   6   2       37.61       55.86      2.19 o
  -6   6   2       51.30       49.99      1.35 o
  -5   6   2        5.22        4.41      0.83 o
  -4   6   2       37.74       35.40      1.25 o
  -3   6   2      164.66      177.26      3.56 o
  -2   6   2      214.19      211.91      3.69 o
  -1   6   2       98.65       96.52      3.13 o
   0   6   2        7.46        8.82      2.60 o
   1   6   2       35.29       37.63      1.25 o
   2   6   2      124.37      124.56      2.65 o
   3   6   2        0.12        0.78      0.62 o
   4   6   2      168.89      159.95      2.80 o
   5   6   2        1.78        1.49      0.68 o
   6   6   2       11.94       13.16      0.93 o
   7   6   2        2.36        2.64      0.70 o
  -4   7   2       25.76       32.22      1.29 o
  -3   7   2        3.53        6.66      0.89 o
  -2   7   2       53.50       55.65      1.58 o
  -1   7   2        3.34       14.86      6.67 o
   0   7   2        8.32        9.62      1.88 o
   1   7   2        1.57        0.99      1.07 o
   2   7   2       16.01       17.93      2.29 o
   3   7   2       50.82       55.35      1.68 o
   4   7   2       86.22       81.60      2.80 o
 -11   1   3       26.05       24.11      0.81 o
 -10   1   3        7.82        6.94      0.58 o
  -9   1   3       47.53       41.30      0.94 o
  -8   1   3       29.51       27.29      0.69 o
  -7   1   3       74.89       63.48      0.98 o
  -6   1   3       49.39       55.67      0.90 o
  -5   1   3       41.48       44.07      0.54 o
  -4   1   3       19.93       19.23      0.36 o
  -3   1   3      242.88      224.98      1.46 o
  -2   1   3        5.42        6.46      0.26 o
  -1   1   3     1484.46     1315.78     10.36 o
   0   1   3      668.21      628.43      4.75 o
   1   1   3    14078.38    14867.22    242.41 o
   2   1   3        4.55        4.27      0.24 o
   3   1   3       80.79       86.33      0.65 o
   4   1   3      939.43      894.39      6.22 o
   5   1   3        0.60        1.83      0.32 o
   6   1   3      552.04      575.27      4.09 o
   7   1   3        9.61       12.60      0.50 o
   8   1   3      264.73      259.70      3.43 o
   9   1   3      100.68       92.83      1.46 o
  10   1   3       37.53       39.35      1.21 o
  11   1   3        6.14        4.52      0.85 o
 -11   2   3        3.72        2.07      0.90 o
 -10   2   3        8.89        9.52      0.74 o
  -9   2   3        4.51       21.75     10.43 o
  -8   2   3      288.03      286.44      3.51 o
  -7   2   3      599.32      597.26      7.13 o
  -6   2   3      275.49      256.49      2.74 o
  -5   2   3       31.26       21.17      0.46 o
  -4   2   3       19.81       18.47      0.36 o
  -3   2   3       42.83       42.53      0.78 o
  -2   2   3      510.93      473.26      3.34 o
  -1   2   3     1424.15     1370.15     10.70 o
   0   2   3       29.50       23.79      0.34 o
   1   2   3       31.10       37.16      0.55 o
   2   2   3     1555.63     1582.40     13.40 o
   3   2   3     1157.00     1191.90      9.20 o
   4   2   3      392.17      401.31      3.03 o
   5   2   3       33.64       26.40      0.39 o
   6   2   3       51.17       40.43      0.60 o
   7   2   3      758.67      756.46      8.33 o
   8   2   3       30.67       35.61      3.70 o
   9   2   3       85.23       91.27      2.19 o
  10   2   3       32.26       36.38      1.39 o
  11   2   3        3.78        2.82      0.59 o
 -10   3   3      271.12      259.92     18.38 o
  -9   3   3       41.31       47.79      4.02 o
  -8   3   3      356.19      359.26      4.84 o
  -7   3   3      384.65      384.73      4.94 o
  -6   3   3     1883.72     1781.45     21.76 o
  -5   3   3      235.63      231.23      2.41 o
  -4   3   3     1380.72     1382.76     12.04 o
  -3   3   3     1313.23     1448.13     12.56 o
  -2   3   3      656.74      696.17      5.90 o
  -1   3   3       19.72       19.24      0.43 o
   0   3   3      538.14      541.85      4.70 o
   1   3   3      572.69      579.38      4.84 o
   2   3   3      347.42      422.24      3.26 o
   3   3   3       83.39       77.85      0.85 o
   4   3   3       22.84       17.83      0.82 o
   5   3   3      152.43      147.11      2.19 o
   6   3   3      358.07      349.07      4.62 o
   7   3   3       53.52       54.48      1.24 o
   8   3   3      155.39      161.13      2.62 o
   9   3   3        0.36        1.37      0.67 o
  10   3   3        0.81        0.71      0.51 o
  -9   4   3        1.47        3.57      0.88 o
  -8   4   3       11.79       12.60      0.95 o
  -7   4   3       11.97       12.42      0.67 o
  -6   4   3      367.48      366.23      5.13 o
  -5   4   3      131.65      126.34      1.98 o
  -4   4   3        0.89        2.28      0.73 o
  -3   4   3        7.29        7.11      0.41 o
  -2   4   3       60.23       60.52      0.82 o
  -1   4   3       18.16       11.34      0.46 o
   0   4   3      818.05      829.72     22.65 o
   1   4   3        0.92        2.13      0.44 o
   2   4   3      246.87      266.91      9.10 o
   3   4   3       38.00       32.70      0.93 o
   4   4   3       16.87       14.13      0.72 o
   5   4   3        7.07        8.99      0.79 o
   6   4   3      157.42      151.94      2.17 o
   7   4   3      225.13      228.33      2.78 o
   8   4   3        4.32        6.52      0.54 o
   9   4   3        6.05        6.12      0.65 o
  -8   5   3        0.41        0.29      0.36 o
  -7   5   3        1.19        1.20      0.36 o
  -6   5   3       45.37       42.62      1.32 o
  -5   5   3       32.02       32.58      1.10 o
  -4   5   3        2.40        1.51      0.79 o
  -3   5   3       10.76       11.19      1.15 o
  -2   5   3      198.19      185.87      3.27 o
  -1   5   3        4.17        3.63      0.62 o
   0   5   3       17.06       12.63      0.89 o
   1   5   3      170.47      166.71      3.53 o
   2   5   3       94.35       90.10      1.83 o
   3   5   3       65.94       56.80      1.33 o
   4   5   3       33.92       28.95      1.00 o
   5   5   3        3.87        4.59      1.03 o
   6   5   3       40.08       36.40      1.15 o
   7   5   3       54.84       50.22      1.24 o
   8   5   3        6.95        7.01      0.75 o
  -7   6   3        0.01       -0.11      0.46 o
  -6   6   3       18.88       18.04      0.85 o
  -5   6   3        2.31        2.49      0.94 o
  -4   6   3       49.48       44.99      1.53 o
  -3   6   3       13.43       14.04      1.05 o
  -2   6   3       25.21       21.70      1.15 o
  -1   6   3      353.97      360.71      7.91 o
   0   6   3        9.38        9.66      2.43 o
   1   6   3       96.08       99.26      2.11 o
   2   6   3        3.35        4.18      0.74 o
   3   6   3        6.81        5.05      0.80 o
   4   6   3        8.95        8.92      0.85 o
   5   6   3       74.66       81.77      2.61 o
   6   6   3       11.83       12.38      1.26 o
  -4   7   3        0.15        0.23      0.58 o
  -3   7   3        6.70        5.57      1.06 o
  -2   7   3       18.55       16.35      0.96 o
  -1   7   3        5.13        4.25      1.26 o
   0   7   3       23.82       26.36      2.81 o
   1   7   3       23.06       24.22      1.75 o
   2   7   3        5.52       11.03      3.40 o
   3   7   3       71.96       73.53      1.53 o
   4   7   3       36.02       41.98      1.29 o
 -11   0   4       20.41       21.00      1.20 o
 -10   0   4       69.91       59.12      1.79 o
  -9   0   4        0.09        0.86      0.50 o
  -8   0   4        0.96        0.95      0.64 o
  -7   0   4       38.96       31.13      0.80 o
  -6   0   4        7.16        6.43      0.34 o
  -5   0   4     2839.62     3014.91     38.28 o
  -4   0   4     2139.94     2067.77     23.34 o
  -3   0   4       50.87       41.49      0.57 o
  -2   0   4     1102.87      955.40      9.48 o
  -1   0   4     1562.93     1404.43     16.23 o
   0   0   4        3.03        3.46      0.35 o
   1   0   4      868.37      761.09     10.74 o
   2   0   4    14708.90    14920.82    327.59 o
   3   0   4      277.99      310.27      3.15 o
   4   0   4      828.83      876.82      7.77 o
   5   0   4        0.36        1.15      0.28 o
   6   0   4       27.51       22.71      0.55 o
   7   0   4        4.82        5.84      0.63 o
   8   0   4        3.97        4.26      0.60 o
   9   0   4       49.29       44.43      1.61 o
  10   0   4      152.54      149.63      3.65 o
  11   0   4        5.05        2.36      0.54 o
 -11   1   4        0.11       -0.18      0.41 o
 -10   1   4        8.07        9.54      0.62 o
  -9   1   4       58.38       50.45      1.63 o
  -8   1   4       50.96       52.22      0.97 o
  -7   1   4       52.51       50.86      0.83 o
  -6   1   4       35.16       33.46      0.45 o
  -5   1   4       74.85       89.97      0.74 o
  -4   1   4      760.13      740.26      5.28 o
  -3   1   4        2.10        4.46      0.20 o
  -2   1   4      696.35      632.48      4.13 o
  -1   1   4      701.29      666.32      4.92 o
   0   1   4    16079.74    18119.90    365.68 o
   1   1   4     7169.48     7298.40     77.58 o
   2   1   4    14812.67    15307.77    182.47 o
   3   1   4      302.29      355.84      2.44 o
   4   1   4        3.71        5.62      0.27 o
   5   1   4     1114.84     1160.32      8.47 o
   6   1   4      323.93      317.33      2.41 o
   7   1   4       96.37       97.89      1.55 o
   8   1   4        8.59       12.31      0.79 o
   9   1   4       79.05       75.48      1.47 o
  10   1   4       44.37       43.85      1.17 o
  11   1   4        1.50        0.73      0.53 o
 -11   2   4        3.46        4.58      0.70 o
 -10   2   4       43.15       42.44      1.26 o
  -9   2   4       51.40       50.94      1.18 o
  -8   2   4      112.63      109.19      1.81 o
  -7   2   4      385.07      385.12      5.03 o
  -6   2   4       24.73       18.57      1.27 o
  -5   2   4        0.01        0.68      0.23 o
  -4   2   4       91.54       75.17      0.67 o
  -3   2   4      140.21      138.44      1.08 o
  -2   2   4       49.05       58.08      0.66 o
  -1   2   4       37.89       43.09      0.85 o
   0   2   4       34.75       32.59      0.82 o
   1   2   4        0.13        0.83      0.14 o
   2   2   4      444.62      423.72      3.18 o
   3   2   4     2006.55     2012.49     17.07 o
   4   2   4      705.25      780.35      6.25 o
   5   2   4       13.98       13.13      0.37 o
   6   2   4        0.04        0.72      0.25 o
   7   2   4      148.64      145.15      2.11 o
   8   2   4        0.73        1.15      0.60 o
   9   2   4       68.77       71.19      1.99 o
  10   2   4       18.66       20.37      1.05 o
  11   2   4        6.93        7.76      0.71 o
 -10   3   4      158.66      154.78      8.11 o
  -9   3   4      285.24      300.21      5.43 o
  -8   3   4      313.83      315.32      4.62 o
  -7   3   4        3.04        4.41      0.59 o
  -6   3   4      748.04      742.33      8.45 o
  -5   3   4        1.93        2.26      0.37 o
  -4   3   4       27.72       18.71      0.71 o
  -3   3   4      992.14     1007.84      8.63 o
  -2   3   4      755.47      818.26      6.78 o
  -1   3   4      210.51      213.70      1.73 o
   0   3   4       17.01       16.14      0.34 o
   1   3   4       53.60       49.31      0.66 o
   2   3   4        0.85        1.12      0.20 o
   3   3   4        0.27        2.28      0.27 o
   4   3   4        1.84        3.18      0.34 o
   5   3   4        0.00        3.89      1.46 o
   6   3   4      215.09      214.15      3.08 o
   7   3   4       57.89       57.27      1.41 o
   8   3   4       12.06        9.85      0.71 o
   9   3   4       25.56       25.10      1.06 o
  10   3   4        0.87        0.39      0.49 o
  -9   4   4       45.95       46.05      0.95 o
  -8   4   4        0.10       -0.01      0.33 o
  -7   4   4        0.02        1.43      0.52 o
  -6   4   4      425.74      417.73      6.13 o
  -5   4   4      281.08      276.13      4.15 o
  -4   4   4        8.41        7.83      0.59 o
  -3   4   4        3.54        2.76      0.37 o
  -2   4   4       26.04       21.90      0.44 o
  -1   4   4      150.96      137.38      1.50 o
   0   4   4        0.00        1.81      0.88 o
   1   4   4        4.08        4.86      0.41 o
   2   4   4      116.34      141.65      2.62 o
   3   4   4       62.32       64.22      1.23 o
   4   4   4        0.33        0.80      0.47 o
   5   4   4       11.17       10.79      0.74 o
   6   4   4        6.10        6.21      0.57 o
   7   4   4        9.20        9.98      0.65 o
   8   4   4       52.30       51.46      1.13 o
   9   4   4       28.22       31.31      0.91 o
  -8   5   4        7.84        7.46      0.53 o
  -7   5   4       11.91       12.79      0.71 o
  -6   5   4      150.79      141.44      2.42 o
  -5   5   4        6.84        7.18      0.65 o
  -4   5   4       76.91       71.91      2.29 o
  -3   5   4       62.26       67.84      1.95 o
  -2   5   4      184.83      173.02      4.02 o
  -1   5   4      269.19      275.07      4.31 o
   0   5   4      258.96      255.12      4.61 o
   1   5   4      375.00      368.93      6.66 o
   2   5   4        9.06        7.31      0.74 o
   3   5   4       45.28       36.71      1.09 o
   4   5   4       77.62       59.66      1.20 o
   5   5   4        7.06        4.88      0.67 o
   6   5   4       23.48       21.22      1.48 o
   7   5   4        3.93        2.32      0.73 o
   8   5   4        3.39        5.42      0.63 o
  -7   6   4        3.25        1.41      0.69 o
  -6   6   4       25.22       29.39      1.15 o
  -5   6   4        7.46        6.61      1.05 o
  -4   6   4        9.85        6.96      0.85 o
  -3   6   4      108.44      105.89      2.05 o
  -2   6   4      532.73      540.29      9.11 o
  -1   6   4       76.55       77.23      1.96 o
   0   6   4        1.32        1.63      0.79 o
   1   6   4       36.10       36.63      1.79 o
   2   6   4       17.80       17.45      0.90 o
   3   6   4       55.26       53.93      1.41 o
   4   6   4       53.57       50.83      1.49 o
   5   6   4       38.67       36.05      2.43 o
   6   6   4        1.20        1.68      0.89 o
  -4   7   4        5.86        3.14      0.78 o
  -3   7   4        5.66        4.70      1.01 o
  -2   7   4       35.81       35.68      1.20 o
  -1   7   4       64.14       62.31      2.51 o
   0   7   4       39.60       43.86      2.09 o
   1   7   4       18.84       22.65      1.64 o
   2   7   4        0.00        0.16      0.41 o
   3   7   4       22.27       31.28      1.02 o
   4   7   4        6.69        1.43      0.63 o
 -11   1   5       51.30       47.65      1.17 o
 -10   1   5        0.02        3.43      2.04 o
  -9   1   5        2.46        2.37      0.66 o
  -8   1   5        0.01        0.19      0.39 o
  -7   1   5       71.90       65.72      1.07 o
  -6   1   5        9.91       10.56      0.30 o
  -5   1   5      342.75      373.58      2.67 o
  -4   1   5     2695.92     2671.16     21.86 o
  -3   1   5      166.17      182.89      1.28 o
  -2   1   5     3840.51     3572.80     30.90 o
  -1   1   5      470.68      433.34      2.90 o
   0   1   5      204.22      192.78      1.38 o
   1   1   5     3346.30     3241.68     26.35 o
   2   1   5    13352.13    13834.66    202.05 o
   3   1   5     4012.81     3868.40     34.53 o
   4   1   5       13.32       10.62      0.24 o
   5   1   5       82.36       85.13      0.87 o
   6   1   5      128.85      141.20      1.53 o
   7   1   5       70.76       72.04      1.38 o
   8   1   5       54.09       54.08      1.31 o
   9   1   5      352.34      362.64      5.35 o
  10   1   5      109.94      118.77      3.06 o
  11   1   5       19.27       26.62      1.02 o
 -11   2   5        0.30        0.88      0.48 o
 -10   2   5        5.93        6.78      0.77 o
  -9   2   5      178.42      180.37      2.78 o
  -8   2   5        2.25        2.24      0.71 o
  -7   2   5       12.08       11.55      0.79 o
  -6   2   5      207.90      212.97      2.25 o
  -5   2   5        8.45        6.03      0.27 o
  -4   2   5        0.62        2.98      0.20 o
  -3   2   5      800.42      827.28      6.22 o
  -2   2   5     1313.95     1239.97      9.73 o
  -1   2   5      602.62      573.31      4.24 o
   0   2   5      138.48      127.09      0.92 o
   1   2   5        0.89        1.19      0.21 o
   2   2   5      685.68      727.57      5.40 o
   3   2   5      264.25      289.20      2.19 o
   4   2   5      306.41      304.18      2.49 o
   5   2   5        1.56        4.38      0.43 o
   6   2   5       21.80       20.13      0.56 o
   7   2   5       16.35       20.19      1.54 o
   8   2   5       52.37       54.87      1.56 o
   9   2   5       55.28       60.17      1.73 o
  10   2   5      140.42      142.29      2.63 o
  11   2   5        3.29        2.96      0.61 o
 -10   3   5        2.86        2.35      0.63 o
  -9   3   5      205.14      224.07      3.98 o
  -8   3   5       86.40       89.11      1.73 o
  -7   3   5      375.01      383.04      4.81 o
  -6   3   5       77.66       77.88      1.47 o
  -5   3   5      200.43      195.29      2.22 o
  -4   3   5       24.76       35.52      0.57 o
  -3   3   5       69.38       74.09      0.79 o
  -2   3   5       29.48       23.41      0.57 o
  -1   3   5      267.85      274.43      2.21 o
   0   3   5       34.76       37.43      0.50 o
   1   3   5      133.06      126.07      1.08 o
   2   3   5      751.01      815.27      6.67 o
   3   3   5      440.12      507.83      4.22 o
   4   3   5       71.97       65.41      0.82 o
   5   3   5       53.41       58.70      0.88 o
   6   3   5       43.12       39.88      1.11 o
   7   3   5       89.59       89.17      1.78 o
   8   3   5        9.24        7.80      0.62 o
   9   3   5       49.31       49.34      1.53 o
  10   3   5        7.68        8.65      0.71 o
  -9   4   5       11.79       11.76      0.66 o
  -8   4   5        3.10        2.70      0.43 o
  -7   4   5       37.83       38.45      2.19 o
  -6   4   5      188.14      183.11      2.93 o
  -5   4   5      141.34      137.65      2.10 o
  -4   4   5       10.83        8.89      0.53 o
  -3   4   5        9.01        8.22      0.46 o
  -2   4   5       18.63       19.96      0.56 o
  -1   4   5       31.48       33.33      0.59 o
   0   4   5     1084.58     1101.17     12.74 o
   1   4   5        0.55        5.52      1.58 o
   2   4   5      131.93      141.59      2.57 o
   3   4   5        1.47        2.49      0.55 o
   4   4   5       16.34       17.17      0.73 o
   5   4   5        1.37        0.62      0.44 o
   6   4   5      163.27      149.06      3.05 o
   7   4   5       56.97       54.66      1.20 o
   8   4   5       13.54       12.84      0.65 o
   9   4   5        7.35        6.70      0.50 o
  -8   5   5        0.65        0.81      0.42 o
  -7   5   5        3.85        2.28      0.54 o
  -6   5   5       32.78       29.16      0.94 o
  -5   5   5        4.02        4.45      0.54 o
  -4   5   5        7.14        7.43      0.82 o
  -3   5   5       44.59       37.04      1.51 o
  -2   5   5      211.54      215.72      5.57 o
  -1   5   5      766.44      758.81     11.55 o
   0   5   5       53.72       55.48      1.31 o
   1   5   5        3.69        4.03      0.54 o
   2   5   5      187.27      196.26      5.68 o
   3   5   5        0.73        3.50      1.06 o
   4   5   5       20.20       13.63      0.67 o
   5   5   5       88.07       66.57      2.23 o
   6   5   5       70.70       71.31      1.89 o
   7   5   5       33.23       36.34      1.36 o
   8   5   5        2.76        1.61      0.54 o
  -6   6   5       27.59       33.03      1.16 o
  -5   6   5        4.24        6.03      0.85 o
  -4   6   5       10.77        8.73      0.73 o
  -3   6   5        0.57        0.60      0.53 o
  -2   6   5      248.74      257.98      5.98 o
  -1   6   5       76.62       84.48      8.11 o
   0   6   5        3.16        3.30      0.77 o
   1   6   5       75.46       79.44      2.25 o
   2   6   5        0.88        2.53      0.68 o
   3   6   5       71.64       70.66      1.57 o
   4   6   5       21.92       22.29      1.06 o
   5   6   5        0.11        0.85      0.90 o
   6   6   5        4.36        5.55      1.04 o
  -4   7   5        0.42        0.28      1.26 o
  -3   7   5       25.95       27.49      1.28 o
  -2   7   5        0.15       -0.02      0.52 o
  -1   7   5       39.85       37.80      4.31 o
   0   7   5       81.60       97.63      3.14 o
   1   7   5        1.53       23.21      7.80 o
   2   7   5        0.47        0.60      0.88 o
   3   7   5       77.08       82.53      2.30 o
 -11   0   6       35.06       36.88      1.53 o
 -10   0   6      704.83      686.75     13.09 o
  -9   0   6      319.20      302.83      5.20 o
  -8   0   6       37.27       33.55      1.19 o
  -7   0   6      104.45      106.83      1.93 o
  -6   0   6      566.44      555.71      6.47 o
  -5   0   6       42.26       38.40      0.62 o
  -4   0   6        3.01        2.11      0.26 o
  -3   0   6       78.33       82.09      0.91 o
  -2   0   6     1464.62     1418.87     16.18 o
  -1   0   6     3734.93     3640.38     47.99 o
   0   0   6    33839.94    41181.52   1389.48 o
   1   0   6     7746.52     8107.50    126.65 o
   2   0   6     1100.94     1011.62      9.99 o
   3   0   6       43.30       41.27      0.66 o
   4   0   6      360.75      369.39      3.37 o
   5   0   6     1132.45     1202.76     12.87 o
   6   0   6       50.82       41.51      0.91 o
   7   0   6       13.64       14.80      1.00 o
   8   0   6        3.84        4.55      0.81 o
   9   0   6        2.22        1.77      0.98 o
  10   0   6       37.69       32.63      1.50 o
  11   0   6        0.64        1.06      0.85 o
 -11   1   6       30.43       28.40      0.93 o
 -10   1   6       31.14       29.91      1.68 o
  -9   1   6       29.02       19.55      0.91 o
  -8   1   6       41.40       39.06      1.15 o
  -7   1   6       97.02      103.88      1.49 o
  -6   1   6       96.10       85.98      0.85 o
  -5   1   6      112.32      116.41      0.95 o
  -4   1   6     1669.04     1713.37     13.35 o
  -3   1   6     2104.74     2063.17     16.69 o
  -2   1   6        6.95       11.24      0.27 o
  -1   1   6       75.25       75.08      0.62 o
   0   1   6     3440.30     3306.95     28.14 o
   1   1   6      507.59      458.46      2.95 o
   2   1   6      197.15      201.51      1.33 o
   3   1   6       49.17       39.45      0.48 o
   4   1   6        7.25       12.09      0.28 o
   5   1   6      683.94      721.76      5.11 o
   6   1   6       10.21       11.48      0.47 o
   7   1   6       84.83       83.82      1.57 o
   8   1   6      740.14      748.71     10.97 o
   9   1   6      231.02      235.39      3.51 o
  10   1   6      165.65      174.34      3.64 o
  11   1   6       49.57       51.64      1.43 o
 -11   2   6        0.13        0.02      0.38 o
 -10   2   6       77.56       89.00      3.36 o
  -9   2   6       19.83       18.90      0.88 o
  -8   2   6       11.00       11.14      1.05 o
  -7   2   6      141.46      139.47      2.38 o
  -6   2   6       18.16       18.62      0.57 o
  -5   2   6       11.74        8.92      0.31 o
  -4   2   6       79.27       78.65      0.66 o
  -3   2   6      853.54      877.87      6.85 o
  -2   2   6     1003.14     1035.81      8.19 o
  -1   2   6       64.77       63.70      0.76 o
   0   2   6       84.86       77.65      0.62 o
   1   2   6       36.19       34.05      0.43 o
   2   2   6       68.92       78.96      0.72 o
   3   2   6     2908.77     3071.09     28.12 o
   4   2   6      577.25      625.86      4.68 o
   5   2   6      235.06      218.40      2.21 o
   6   2   6        5.09        5.74      0.57 o
   7   2   6      119.65      122.01      2.17 o
   8   2   6       71.83       70.50      1.78 o
   9   2   6        0.16        0.19      0.57 o
  10   2   6      273.50      280.72      4.49 o
 -10   3   6       26.10       26.86      1.71 o
  -9   3   6       32.47       29.89      0.92 o
  -8   3   6      133.50      132.58      2.61 o
  -7   3   6       13.20       13.18      0.77 o
  -6   3   6        3.42        4.19      0.55 o
  -5   3   6      262.27      258.24      3.24 o
  -4   3   6       22.22       31.38      0.58 o
  -3   3   6        4.14        6.03      0.40 o
  -2   3   6      258.81      287.52      2.40 o
  -1   3   6      174.08      187.35      1.60 o
   0   3   6      140.66      121.25      1.01 o
   1   3   6      378.32      370.74      2.97 o
   2   3   6      254.63      258.93      4.23 o
   3   3   6        4.35        4.04      0.23 o
   4   3   6       35.90       41.31      0.66 o
   5   3   6       36.87       36.11      0.95 o
   6   3   6       23.68       25.46      0.98 o
   7   3   6       27.12       26.03      0.96 o
   8   3   6        1.46        2.22      0.67 o
   9   3   6       23.44       20.55      0.99 o
  10   3   6       30.31       34.84      1.16 o
  -9   4   6       12.38       11.01      0.75 o
  -8   4   6        9.25       11.49      0.94 o
  -7   4   6       18.65       18.17      0.80 o
  -6   4   6      215.78      219.88      3.23 o
  -5   4   6       92.24       84.17      1.59 o
  -4   4   6       11.76       12.94      0.69 o
  -3   4   6       23.95       19.77      0.63 o
  -2   4   6        3.24        3.79      0.46 o
  -1   4   6      136.10      132.30      1.53 o
   0   4   6      238.74      240.95      2.75 o
   1   4   6       16.21       31.81      3.74 o
   2   4   6      570.10      576.39      7.68 o
   3   4   6        0.00        0.36      0.41 o
   4   4   6        2.71        2.02      0.54 o
   5   4   6       59.32       67.14      1.79 o
   6   4   6      266.39      262.22      4.45 o
   7   4   6       39.35       40.31      1.09 o
   8   4   6       16.22       17.46      0.66 o
   9   4   6       15.20       19.92      0.86 o
  -8   5   6      198.91      222.78      3.75 o
  -7   5   6       72.72       74.21      1.52 o
  -6   5   6       32.37       33.79      0.98 o
  -5   5   6       32.64       32.73      0.92 o
  -4   5   6        4.31        5.89      0.91 o
  -3   5   6       60.26       64.40      1.65 o
  -2   5   6       33.68       32.34      2.10 o
  -1   5   6     1437.31     1484.38     26.51 o
   0   5   6      161.61      154.77      2.99 o
   1   5   6      164.27      175.08      4.72 o
   2   5   6       75.87       78.70      2.51 o
   3   5   6        0.48        1.04      0.52 o
   4   5   6        3.15        1.50      0.43 o
   5   5   6       10.74        9.24      0.91 o
   6   5   6      115.13       97.96      2.26 o
   7   5   6      217.41      220.58      3.86 o
   8   5   6       73.45       86.17      1.64 o
  -6   6   6       34.56       33.36      1.21 o
  -5   6   6        0.57        0.12      0.53 o
  -4   6   6       14.38       13.32      0.93 o
  -3   6   6       22.22       21.80      0.88 o
  -2   6   6       66.24       67.38      2.07 o
  -1   6   6      247.74      244.05      5.40 o
   0   6   6       11.20       10.85      0.78 o
   1   6   6       15.87       14.72      1.28 o
   2   6   6        1.69        1.43      0.92 o
   3   6   6       55.70       48.57      1.34 o
   4   6   6       10.89       11.22      0.82 o
   5   6   6        2.86        1.95      0.82 o
   6   6   6        3.72        1.59      0.75 o
  -3   7   6        1.82        2.85      0.88 o
  -2   7   6       12.03       13.06      1.21 o
  -1   7   6       11.18        9.69      1.03 o
   0   7   6       41.92       47.43      2.43 o
   1   7   6        2.06        2.66      0.70 o
   2   7   6        0.11        0.23      0.79 o
   3   7   6        0.76        0.98      1.11 o
 -11   1   7       14.86       20.77      0.90 o
 -10   1   7        0.06        0.28      0.49 o
  -9   1   7      100.64       91.57      1.93 o
  -8   1   7       13.72       15.51      0.79 o
  -7   1   7       25.71       27.59      0.90 o
  -6   1   7       57.45       63.50      0.83 o
  -5   1   7       38.86       42.59      0.53 o
  -4   1   7        0.01        0.66      0.18 o
  -3   1   7     1679.26     1584.57     12.42 o
  -2   1   7      310.72      329.56      2.30 o
  -1   1   7      142.14      150.66      1.31 o
   0   1   7     2109.47     2055.99     16.00 o
   1   1   7      198.79      189.52      1.22 o
   2   1   7      172.84      174.22      1.23 o
   3   1   7       15.45       21.78      0.34 o
   4   1   7     1087.55     1056.49      8.49 o
   5   1   7     1062.25     1113.57      8.91 o
   6   1   7        0.61        2.14      0.54 o
   7   1   7       82.31       81.44      1.72 o
   8   1   7       67.78       63.16      1.65 o
   9   1   7       90.97       91.20      1.73 o
  10   1   7        4.30        9.81      1.88 o
  11   1   7      189.01      201.81      4.34 o
 -11   2   7        2.16        1.44      0.54 o
 -10   2   7        0.11        0.42      0.51 o
  -9   2   7       47.84       50.57      1.28 o
  -8   2   7      670.18      696.84      9.81 o
  -7   2   7       12.95       12.72      0.99 o
  -6   2   7        4.87        4.31      0.71 o
  -5   2   7       33.95       32.55      0.56 o
  -4   2   7       47.39       46.30      0.56 o
  -3   2   7     2039.33     2197.64     19.66 o
  -2   2   7      769.25      832.27      6.49 o
  -1   2   7      304.26      348.80      2.53 o
   0   2   7        7.27        7.61      0.39 o
   1   2   7       36.00       34.67      0.79 o
   2   2   7     1985.10     2004.61     18.53 o
   3   2   7       29.47       31.79      0.47 o
   4   2   7      250.11      299.48      2.67 o
   5   2   7      166.89      164.37      1.93 o
   6   2   7       97.00       92.60      1.43 o
   7   2   7      144.84      151.78      2.33 o
   8   2   7      101.80      100.87      2.30 o
   9   2   7      109.74      112.86      1.99 o
  10   2   7       17.47       16.83      0.96 o
 -10   3   7       13.47       14.03      1.01 o
  -9   3   7       72.86       75.47      1.53 o
  -8   3   7      176.09      181.71      3.12 o
  -7   3   7      265.02      254.90      3.46 o
  -6   3   7      482.07      479.81      6.12 o
  -5   3   7       71.78       69.69      2.99 o
  -4   3   7       10.17       13.02      0.45 o
  -3   3   7       28.94       29.94      0.50 o
  -2   3   7        0.27        0.97      0.25 o
  -1   3   7      425.25      496.13      4.09 o
   0   3   7       96.93       93.15      0.81 o
   1   3   7      315.37      329.19      3.33 o
   2   3   7       72.83       80.47      0.94 o
   3   3   7      305.69      322.55      2.50 o
   4   3   7      291.73      301.80      3.21 o
   5   3   7        1.31        1.60      0.43 o
   6   3   7       98.05       98.66      1.77 o
   7   3   7      417.44      430.88      5.98 o
   8   3   7        7.57        8.82      0.73 o
   9   3   7        2.33        2.07      0.63 o
  10   3   7       11.74       11.96      0.75 o
  -9   4   7        2.96        1.80      0.68 o
  -8   4   7        9.61       10.12      0.71 o
  -7   4   7       10.12       12.84      0.86 o
  -6   4   7      288.58      288.09      3.69 o
  -5   4   7     1024.60     1020.25     13.11 o
  -4   4   7      544.40      547.84      6.62 o
  -3   4   7      162.86      168.63      2.15 o
  -2   4   7        6.71        6.80      0.75 o
  -1   4   7      125.70      121.82      1.56 o
   0   4   7       13.36       14.21      0.59 o
   1   4   7        1.35        1.94      0.60 o
   2   4   7      729.96      702.75     10.43 o
   3   4   7       64.68       71.35      1.34 o
   4   4   7        6.57        7.43      0.90 o
   5   4   7      115.40      105.56      2.37 o
   6   4   7      249.34      244.96      4.20 o
   7   4   7       33.34       33.09      1.06 o
   8   4   7       18.16       19.07      0.71 o
   9   4   7       25.78       32.63      1.49 o
  -8   5   7        0.13        0.10      0.45 o
  -7   5   7       15.00       12.99      0.85 o
  -6   5   7       63.75       62.02      1.29 o
  -5   5   7      203.47      195.51      3.82 o
  -4   5   7      260.99      240.31      4.12 o
  -3   5   7       31.86       29.00      1.37 o
  -2   5   7      156.32      159.02      3.09 o
  -1   5   7       94.55       99.76      2.11 o
   0   5   7      500.12      471.40      7.22 o
   1   5   7      441.86      446.22      6.68 o
   2   5   7        3.74        5.74      0.66 o
   3   5   7       45.24       45.91      1.13 o
   4   5   7        4.23        5.18      0.73 o
   5   5   7        1.63        1.52      0.79 o
   6   5   7       29.38       33.26      1.23 o
   7   5   7       33.30       30.75      1.10 o
   8   5   7       28.27       32.87      1.31 o
  -6   6   7       58.83       55.91      2.45 o
  -5   6   7       15.01       16.06      0.92 o
  -4   6   7        0.85        1.34      0.59 o
  -3   6   7       27.81       24.70      1.10 o
  -2   6   7        0.26        0.40      0.68 o
  -1   6   7        0.03        0.11      0.64 o
   0   6   7       14.05       17.74      2.06 o
   1   6   7       16.83       19.08      1.09 o
   2   6   7       90.49       97.73      2.40 o
   3   6   7       27.40       26.78      0.94 o
   4   6   7       14.44       18.88      0.94 o
   5   6   7        0.93        1.25      0.58 o
   6   6   7        2.52        0.86      0.68 o
  -3   7   7        4.04        4.78      0.73 o
  -2   7   7        0.23        0.26      0.53 o
  -1   7   7        4.20        8.19      1.64 o
   0   7   7        9.26       10.12      1.87 o
   1   7   7        1.19        1.70      0.88 o
   2   7   7        9.98        9.87      2.03 o
   3   7   7        0.04        0.40      1.87 o
 -11   0   8       39.43       50.79      1.73 o
 -10   0   8       20.69       16.36      0.93 o
  -9   0   8      108.56       92.89      2.13 o
  -8   0   8        0.98        5.60      1.86 o
  -7   0   8        6.55        8.19      0.74 o
  -6   0   8      383.45      395.52      5.61 o
  -5   0   8      304.78      320.61      3.89 o
  -4   0   8       63.44       92.32      1.42 o
  -3   0   8      234.25      277.63      3.29 o
  -2   0   8       21.23       17.26      0.56 o
  -1   0   8      645.19      646.61      6.86 o
   0   0   8     3807.35     3930.93     50.35 o
   1   0   8       85.87       87.43      1.05 o
   2   0   8     1669.24     1562.71     17.60 o
   3   0   8      260.31      276.43      2.59 o
   4   0   8      225.72      216.65      2.11 o
   5   0   8       49.82       49.16      1.52 o
   6   0   8       63.43       57.99      1.15 o
   7   0   8      134.82      131.63      2.86 o
   8   0   8        0.00        1.30      1.12 o
   9   0   8        4.09        3.53      1.19 o
  10   0   8       40.52       39.61      1.74 o
  11   0   8       12.55        8.88      0.97 o
 -11   1   8       31.48       37.89      1.32 o
 -10   1   8       16.02       13.92      0.84 o
  -9   1   8        0.10        0.65      0.54 o
  -8   1   8       21.06       25.20      0.99 o
  -7   1   8       24.39       20.30      0.80 o
  -6   1   8       40.84       41.73      0.73 o
  -5   1   8      168.36      158.19      1.31 o
  -4   1   8      129.54      122.72      1.08 o
  -3   1   8       75.78       79.04      0.78 o
  -2   1   8      203.82      203.58      1.57 o
  -1   1   8      743.12      788.72      5.58 o
   0   1   8       97.09       71.06      0.57 o
   1   1   8      789.14      776.28      5.41 o
   2   1   8        7.27        5.27      0.62 o
   3   1   8     3512.56     3398.13     31.88 o
   4   1   8      577.56      628.84      5.22 o
   5   1   8      996.50     1083.86      9.69 o
   6   1   8        0.49        5.21      2.19 o
   7   1   8       19.82       19.59      0.89 o
   8   1   8      112.15      109.35      1.86 o
   9   1   8       83.65       77.79      1.43 o
  10   1   8        1.02        0.61      0.47 o
 -11   2   8        1.40        1.24      0.55 o
 -10   2   8        0.03        0.39      0.50 o
  -9   2   8       65.90       64.44      1.41 o
  -8   2   8      754.34      760.64     11.34 o
  -7   2   8      497.50      513.81      7.50 o
  -6   2   8      258.75      265.18      3.58 o
  -5   2   8        8.22        9.89      0.96 o
  -4   2   8      238.17      239.60      1.97 o
  -3   2   8      351.94      366.25      2.90 o
  -2   2   8     1242.73     1301.83     10.43 o
  -1   2   8     1906.78     1941.26     16.38 o
   0   2   8      172.46      161.07      1.20 o
   1   2   8       53.26       50.59      0.63 o
   2   2   8      764.50      807.15      6.54 o
   3   2   8     1344.65     1313.25     11.62 o
   4   2   8      740.77      755.34      6.80 o
   5   2   8      296.59      293.26      3.23 o
   6   2   8        0.63        2.67      0.56 o
   7   2   8       13.25       13.25      0.75 o
   8   2   8      101.29       98.86      1.74 o
   9   2   8       88.79       82.01      1.61 o
  10   2   8       83.95       84.74      2.06 o
 -10   3   8        0.33        1.66      1.31 o
  -9   3   8        0.21        0.17      0.49 o
  -8   3   8      214.99      218.61      3.33 o
  -7   3   8       81.79       80.44      1.53 o
  -6   3   8       51.09       45.30      1.21 o
  -5   3   8      102.96      101.45      1.67 o
  -4   3   8       16.67       15.13      0.59 o
  -3   3   8        4.50        7.22      0.64 o
  -2   3   8       13.23       17.34      0.37 o
  -1   3   8        2.41        4.58      0.23 o
   0   3   8      190.83      201.32      1.63 o
   1   3   8      134.52      112.51      1.25 o
   2   3   8        6.13        7.86      0.36 o
   3   3   8       84.05       84.18      0.95 o
   4   3   8      197.91      214.65      2.81 o
   5   3   8        3.91        4.62      0.63 o
   6   3   8       77.94       79.07      1.44 o
   7   3   8       30.51       29.37      0.97 o
   8   3   8        1.13        1.12      0.58 o
   9   3   8       11.67       11.60      0.80 o
  10   3   8        0.42        2.64      1.89 o
  -9   4   8        0.40        0.45      0.57 o
  -8   4   8        4.51        6.85      0.62 o
  -7   4   8        0.50        0.70      0.47 o
  -6   4   8       29.34       29.73      1.04 o
  -5   4   8       19.92       21.89      0.95 o
  -4   4   8      455.45      459.76      5.90 o
  -3   4   8       37.31       31.97      0.84 o
  -2   4   8       40.86       38.46      0.99 o
  -1   4   8       77.21       70.28      1.17 o
   0   4   8      143.35      139.72      4.20 o
   1   4   8        9.94       10.91      0.62 o
   2   4   8       12.85       12.56      0.63 o
   3   4   8       15.13       13.62      0.98 o
   4   4   8       29.00       27.33      1.13 o
   5   4   8       26.77       22.27      1.45 o
   6   4   8       36.66       31.77      1.36 o
   7   4   8       17.63       22.15      3.60 o
   8   4   8        9.42        7.97      0.70 o
   9   4   8        1.73        0.54      0.67 o
  -8   5   8        0.48        0.54      0.49 o
  -7   5   8       22.31       24.64      1.07 o
  -6   5   8        4.16        4.33      0.68 o
  -5   5   8        7.52        5.91      0.71 o
  -4   5   8      465.62      453.94      8.90 o
  -3   5   8       40.89       43.56      1.11 o
  -2   5   8       46.16       47.19      1.26 o
  -1   5   8      249.18      249.45      4.24 o
   0   5   8        0.06        0.20      0.46 o
   1   5   8       29.11       27.99      0.98 o
   2   5   8       10.78       10.72      0.86 o
   3   5   8        1.68        1.60      0.77 o
   4   5   8        5.78        5.75      0.74 o
   5   5   8       45.38       45.02      1.96 o
   6   5   8       53.90       46.07      1.32 o
   7   5   8        8.93       11.09      0.88 o
  -6   6   8       15.70       13.39      1.03 o
  -5   6   8        4.58        5.12      0.63 o
  -4   6   8       12.03        8.92      0.78 o
  -3   6   8        1.90        2.71      0.61 o
  -2   6   8       60.61       61.10      2.03 o
  -1   6   8        2.73        2.40      0.51 o
   0   6   8       65.66       60.81      1.51 o
   1   6   8        0.94        1.41      0.75 o
   2   6   8        5.28        4.79      0.83 o
   3   6   8        2.49        1.92      0.47 o
   4   6   8       28.44       29.53      2.07 o
   5   6   8       16.63       18.45      1.14 o
   6   6   8        0.65        1.04      0.65 o
  -2   7   8       14.72       14.56      1.49 o
  -1   7   8       23.16       26.40      3.45 o
   0   7   8       15.24       17.03      1.57 o
   1   7   8       30.83       38.70      2.74 o
   2   7   8       41.50       53.78      3.23 o
 -11   1   9        0.02        0.11      0.55 o
 -10   1   9        4.52        3.64      0.61 o
  -9   1   9      133.40      119.92      2.15 o
  -8   1   9        0.25        0.54      0.54 o
  -7   1   9      104.23      106.42      1.74 o
  -6   1   9       25.59       27.83      0.77 o
  -5   1   9        1.06        2.09      0.26 o
  -4   1   9        7.41       13.65      0.35 o
  -3   1   9      408.92      419.89      3.12 o
  -2   1   9       24.33       18.06      0.34 o
  -1   1   9        8.89       10.59      0.40 o
   0   1   9      585.80      580.96      4.12 o
   1   1   9     1900.02     1834.86     14.53 o
   2   1   9       28.59       31.61      0.39 o
   3   1   9       21.48       17.75      0.35 o
   4   1   9     1109.37     1125.26      9.46 o
   5   1   9        0.49        0.64      0.29 o
   6   1   9      721.45      753.38      9.27 o
   7   1   9       61.57       65.29      1.33 o
   8   1   9       53.20       51.39      1.20 o
   9   1   9        0.10        0.01      0.37 o
  10   1   9       60.31       54.37      1.21 o
 -10   2   9        6.49        8.14      0.67 o
  -9   2   9       52.67       50.05      2.38 o
  -8   2   9       45.99       43.63      1.50 o
  -7   2   9     1827.02     1849.05     27.61 o
  -6   2   9        0.32        1.08      0.53 o
  -5   2   9       32.78       27.48      0.66 o
  -4   2   9       37.89       42.13      0.63 o
  -3   2   9       62.55       77.52      0.76 o
  -2   2   9      546.90      576.41      4.26 o
  -1   2   9       72.79       66.73      0.67 o
   0   2   9        0.40        0.82      0.18 o
   1   2   9       51.59       57.30      0.57 o
   2   2   9     1745.81     1784.37     15.02 o
   3   2   9     1934.84     1911.65     18.40 o
   4   2   9     2367.28     2335.08     26.60 o
   5   2   9      115.17      117.40      1.77 o
   6   2   9        0.44        1.51      0.51 o
   7   2   9      508.98      519.87      6.41 o
   8   2   9       10.51       11.01      0.76 o
   9   2   9       48.24       50.02      1.21 o
  10   2   9       15.03       14.07      0.82 o
 -10   3   9        7.55        5.72      1.06 o
  -9   3   9      113.13      114.43      1.86 o
  -8   3   9      136.93      138.93      2.23 o
  -7   3   9       18.76       20.61      0.85 o
  -6   3   9       65.64       59.71      1.63 o
  -5   3   9      167.20      163.00      2.63 o
  -4   3   9        6.80        6.91      0.74 o
  -3   3   9      264.11      303.57      3.17 o
  -2   3   9      400.36      430.66      3.85 o
  -1   3   9        5.23        6.19      0.25 o
   0   3   9        3.51        4.29      0.30 o
   1   3   9       19.78       16.55      0.47 o
   2   3   9      142.42      130.44      1.32 o
   3   3   9       81.15       86.34      1.26 o
   4   3   9      243.14      244.90      3.47 o
   5   3   9       16.11       14.83      1.12 o
   6   3   9        0.08        0.56      0.40 o
   7   3   9        6.65        8.56      0.57 o
   8   3   9       49.14       50.89      1.25 o
   9   3   9       22.79       24.62      0.95 o
  -9   4   9       43.84       58.39      1.56 o
  -8   4   9        6.98        8.47      0.69 o
  -7   4   9        0.07        1.92      1.10 o
  -6   4   9       93.68       86.84      1.70 o
  -5   4   9       15.30       17.64      0.98 o
  -4   4   9      119.35      119.30      2.10 o
  -3   4   9      353.46      346.80      4.35 o
  -2   4   9        3.35        4.94      0.82 o
  -1   4   9      194.79      186.82      2.62 o
   0   4   9     1728.99     1704.16     22.41 o
   1   4   9       84.61       71.60      1.39 o
   2   4   9      336.28      325.49      4.52 o
   3   4   9        5.33        5.66      0.84 o
   4   4   9        0.56        1.37      0.76 o
   5   4   9      135.77      120.75      2.69 o
   6   4   9        0.18        1.00      0.67 o
   7   4   9        0.00        0.77      0.59 o
   8   4   9       22.83       21.18      0.90 o
  -8   5   9        5.39        4.69      0.76 o
  -7   5   9       40.26       39.18      1.34 o
  -6   5   9        6.88        5.45      0.70 o
  -5   5   9        5.35        7.40      0.81 o
  -4   5   9       78.90       73.50      1.58 o
  -3   5   9      157.94      158.45      2.48 o
  -2   5   9       30.19       35.04      3.55 o
  -1   5   9      110.62      108.53      2.30 o
   0   5   9      572.68      560.49      7.79 o
   1   5   9        6.56        7.35      0.63 o
   2   5   9      135.52      132.94      2.61 o
   3   5   9       15.47       12.21      0.86 o
   4   5   9       41.95       37.64      1.94 o
   5   5   9       24.46       21.03      2.68 o
   6   5   9        8.98       14.42      3.28 o
   7   5   9       40.47       36.04      1.09 o
  -6   6   9        0.70        0.45      0.66 o
  -5   6   9        0.26        0.07      0.54 o
  -4   6   9        1.81        2.45      0.56 o
  -3   6   9       61.72       55.26      1.56 o
  -2   6   9        9.33        9.29      0.84 o
  -1   6   9      141.64      144.49      3.91 o
   0   6   9       64.20       61.82      1.39 o
   1   6   9        1.88        1.64      0.69 o
   2   6   9        0.52        0.29      0.52 o
   3   6   9       38.73       39.39      1.18 o
   4   6   9       50.96       52.01      1.63 o
   5   6   9        2.91        2.52      0.78 o
  -2   7   9        0.99        0.18      0.87 o
  -1   7   9        0.43        2.91      2.46 o
   0   7   9       10.76       14.04      1.66 o
   1   7   9       16.08       18.45      1.89 o
 -11   0  10       23.01       26.06      1.67 o
 -10   0  10        4.24        4.99      0.91 o
  -9   0  10       63.29       63.26      1.68 o
  -8   0  10       35.60       36.11      1.05 o
  -7   0  10        0.84        0.89      0.63 o
  -6   0  10       66.17       65.50      1.46 o
  -5   0  10     1177.21     1214.54     16.07 o
  -4   0  10      968.72     1003.10     12.09 o
  -3   0  10       98.65      100.04      1.41 o
  -2   0  10      600.89      606.25      6.98 o
  -1   0  10     1364.88     1295.53     16.85 o
   0   0  10     1145.80     1055.65     11.37 o
   1   0  10     3468.16     3447.01     46.37 o
   2   0  10       11.62       13.87      0.72 o
   3   0  10       19.30       16.14      1.19 o
   4   0  10        0.76        1.29      0.30 o
   5   0  10      960.42      996.44     12.87 o
   6   0  10      194.72      181.08      2.78 o
   7   0  10        3.98        3.83      0.75 o
   8   0  10        8.35        8.02      1.28 o
   9   0  10       72.06       77.17      3.17 o
  10   0  10      152.99      170.97      4.32 o
 -11   1  10        0.00        0.12      0.48 o
 -10   1  10        2.78        3.29      1.05 o
  -9   1  10      176.04      161.65      2.89 o
  -8   1  10       94.69       75.75      1.52 o
  -7   1  10      121.52      111.55      1.72 o
  -6   1  10      145.75      126.63      1.91 o
  -5   1  10        0.70        0.60      0.27 o
  -4   1  10      112.01      109.84      1.01 o
  -3   1  10      127.75      103.89      0.93 o
  -2   1  10      638.46      701.60      5.90 o
  -1   1  10      829.20      882.49      6.58 o
   0   1  10     1455.14     1481.26     12.36 o
   1   1  10       47.61       41.65      0.49 o
   2   1  10      338.43      317.86      2.26 o
   3   1  10      243.52      238.47      1.86 o
   4   1  10       79.81       82.28      0.83 o
   5   1  10      118.74      125.43      1.65 o
   6   1  10      190.28      186.27      2.62 o
   7   1  10       11.09        9.94      0.65 o
   8   1  10        9.49        9.87      0.72 o
   9   1  10        0.82        1.39      0.54 o
  10   1  10       40.40       37.60      2.07 o
 -10   2  10        0.01        0.16      0.45 o
  -9   2  10        1.18        1.50      0.69 o
  -8   2  10      211.79      201.27      4.05 o
  -7   2  10      236.56      246.24      4.01 o
  -6   2  10      605.13      604.28      7.27 o
  -5   2  10        0.80        1.44      0.42 o
  -4   2  10        4.73        6.47      0.39 o
  -3   2  10      547.28      570.98      4.63 o
  -2   2  10     1152.10     1130.43      9.48 o
  -1   2  10      500.71      518.93      4.21 o
   0   2  10      172.51      173.60      1.29 o
   1   2  10       64.08       57.58      0.52 o
   2   2  10      678.53      739.28      6.10 o
   3   2  10       32.14       27.10      0.58 o
   4   2  10      211.36      227.10      2.39 o
   5   2  10      754.02      783.43      9.12 o
   6   2  10      120.14      129.73      1.91 o
   7   2  10      208.53      210.27      2.78 o
   8   2  10       84.83       88.43      1.56 o
   9   2  10        0.06        0.25      0.46 o
  10   2  10        5.34        6.50      1.00 o
 -10   3  10       40.51       47.62      1.38 o
  -9   3  10        0.26        0.45      0.41 o
  -8   3  10       20.08       19.58      0.84 o
  -7   3  10       56.69       54.07      1.25 o
  -6   3  10      108.61      113.00      2.29 o
  -5   3  10      161.53      156.83      2.40 o
  -4   3  10      123.88      126.79      2.20 o
  -3   3  10      109.13      105.33      1.58 o
  -2   3  10       13.33       10.46      0.40 o
  -1   3  10        9.34        8.44      0.30 o
   0   3  10        1.91        3.01      0.41 o
   1   3  10       30.06       25.75      0.50 o
   2   3  10        0.70        2.19      0.29 o
   3   3  10        0.35        1.25      0.49 o
   4   3  10      197.24      185.50      2.83 o
   5   3  10      281.63      275.63      3.50 o
   6   3  10       45.98       47.02      1.05 o
   7   3  10       64.26       63.62      1.30 o
   8   3  10       21.35       17.59      0.87 o
   9   3  10        0.01        0.10      0.46 o
  -9   4  10        5.32        6.89      0.97 o
  -8   4  10        6.98        5.15      0.78 o
  -7   4  10       27.00       27.63      0.87 o
  -6   4  10       30.14       26.66      0.93 o
  -5   4  10       53.30       53.11      1.37 o
  -4   4  10      131.47      125.52      2.22 o
  -3   4  10      204.85      202.48      2.99 o
  -2   4  10       19.61       18.08      0.68 o
  -1   4  10      110.27      102.75      1.55 o
   0   4  10      246.49      233.89      3.29 o
   1   4  10     1092.96     1108.88     15.88 o
   2   4  10       38.14       34.27      1.02 o
   3   4  10       19.49       17.98      1.01 o
   4   4  10        2.07        3.83      0.80 o
   5   4  10       28.03       28.81      1.26 o
   6   4  10       33.36       29.42      1.20 o
   7   4  10        0.63        1.39      0.60 o
   8   4  10       98.25      102.46      2.40 o
  -7   5  10        1.22        3.64      0.67 o
  -6   5  10      149.63      142.43      2.69 o
  -5   5  10        7.14        9.18      0.85 o
  -4   5  10      129.42      127.33      2.29 o
  -3   5  10        1.95        2.57      1.12 o
  -2   5  10        3.03        2.53      0.42 o
  -1   5  10      186.84      185.46      3.05 o
   0   5  10       19.53       20.79      0.88 o
   1   5  10      443.65      465.50     15.82 o
   2   5  10       57.20       55.70      1.49 o
   3   5  10      263.81      253.51      3.93 o
   4   5  10       80.86       76.44      4.24 o
   5   5  10        0.01        0.30      0.57 o
   6   5  10        0.08        0.08      0.58 o
   7   5  10        6.00       11.84      2.78 o
  -5   6  10       14.44       12.04      0.87 o
  -4   6  10       23.29       19.29      1.24 o
  -3   6  10        3.67        3.98      0.79 o
  -2   6  10       99.38      101.43      2.48 o
  -1   6  10      271.34      285.26      4.16 o
   0   6  10        0.00       -0.36      0.36 o
   1   6  10       37.77       36.96      2.28 o
   2   6  10        1.89        1.44      0.53 o
   3   6  10        6.75        7.26      1.05 o
   4   6  10        2.06        1.98      0.58 o
   5   6  10        2.80        1.62      0.67 o
 -10   1  11        8.25        7.66      0.65 o
  -9   1  11        8.37        8.42      0.82 o
  -8   1  11      193.33      168.68      2.88 o
  -7   1  11      610.39      596.38      7.45 o
  -6   1  11       94.94       92.88      1.56 o
  -5   1  11        5.81        6.18      0.72 o
  -4   1  11      427.49      434.87      3.49 o
  -3   1  11      554.17      596.76      4.61 o
  -2   1  11        0.99        5.98      0.36 o
  -1   1  11     1521.34     1547.94     13.04 o
   0   1  11      178.60      205.04      1.55 o
   1   1  11      748.27      741.26      5.78 o
   2   1  11      168.33      183.89      1.48 o
   3   1  11        0.00        0.82      0.22 o
   4   1  11       39.90       35.63      0.58 o
   5   1  11      144.93      156.82      2.17 o
   6   1  11       16.87       14.52      0.86 o
   7   1  11        0.65        0.51      0.44 o
   8   1  11       73.77       73.12      1.43 o
   9   1  11       42.86       41.42      1.88 o
  10   1  11       38.08       44.01      1.43 o
 -10   2  11        2.37        1.45      0.53 o
  -9   2  11       44.11       41.50      1.26 o
  -8   2  11       17.04       23.80      1.14 o
  -7   2  11       39.01       32.95      1.19 o
  -6   2  11      109.36      116.74      1.86 o
  -5   2  11        4.67        5.25      0.53 o
  -4   2  11       52.02       41.10      0.77 o
  -3   2  11      121.58      121.73      1.33 o
  -2   2  11       92.05       92.79      0.92 o
  -1   2  11     2169.18     2179.28     20.65 o
   0   2  11      516.25      574.53      4.62 o
   1   2  11       33.76       38.59      0.48 o
   2   2  11      308.35      308.96      2.45 o
   3   2  11      132.86      137.36      1.49 o
   4   2  11      109.98      112.12      1.43 o
   5   2  11      256.37      247.65      2.98 o
   6   2  11       49.54       45.56      1.05 o
   7   2  11       83.55       91.96      1.58 o
   8   2  11        0.45        0.78      0.45 o
   9   2  11        2.70        2.22      0.63 o
  10   2  11       56.38       56.39      1.72 o
  -9   3  11        2.06        1.35      0.46 o
  -8   3  11       11.07       14.74      1.37 o
  -7   3  11        0.67        0.63      0.57 o
  -6   3  11       26.18       29.66      1.33 o
  -5   3  11        5.85        5.08      0.57 o
  -4   3  11        1.98        3.53      0.59 o
  -3   3  11      251.42      256.80      3.18 o
  -2   3  11       17.35       22.24      0.62 o
  -1   3  11       80.18       81.30      0.89 o
   0   3  11        6.51        6.73      0.36 o
   1   3  11        4.17        3.98      0.69 o
   2   3  11      272.32      287.68      3.40 o
   3   3  11      326.11      332.70      4.25 o
   4   3  11        0.11        0.38      0.48 o
   5   3  11       11.16       10.51      0.73 o
   6   3  11      187.52      181.82      2.48 o
   7   3  11        1.65        1.32      0.49 o
   8   3  11        1.51        1.68      0.54 o
   9   3  11        0.37        0.24      0.44 o
  -9   4  11        0.34        0.33      0.65 o
  -8   4  11        9.55       10.62      0.79 o
  -7   4  11        8.30       10.55      0.65 o
  -6   4  11       22.49       23.91      1.85 o
  -5   4  11      467.44      447.52      6.00 o
  -4   4  11       36.26       29.51      0.99 o
  -3   4  11       38.85       36.67      0.92 o
  -2   4  11       15.44       17.07      0.73 o
  -1   4  11       22.20       25.27      1.14 o
   0   4  11       31.37       28.82      0.99 o
   1   4  11     1075.23     1141.28     19.76 o
   2   4  11      100.87       91.73      4.20 o
   3   4  11        8.56        7.76      0.66 o
   4   4  11        3.40        5.07      0.82 o
   5   4  11        0.23        0.56      0.61 o
   6   4  11        0.86        0.81      0.60 o
   7   4  11       84.48       88.98      2.10 o
   8   4  11       15.60       13.98      0.96 o
  -7   5  11        9.07        8.50      0.69 o
  -6   5  11       27.57       23.21      1.00 o
  -5   5  11      149.71      128.77      2.64 o
  -4   5  11      170.82      168.76      3.39 o
  -3   5  11      162.13      159.55      2.53 o
  -2   5  11       32.38       30.92      1.05 o
  -1   5  11      104.51       97.05      1.85 o
   0   5  11        8.81        7.43      0.74 o
   1   5  11       11.57       10.46      0.77 o
   2   5  11       53.69       48.07      1.46 o
   3   5  11       44.38       37.42      1.14 o
   4   5  11       23.05       22.34      0.98 o
   5   5  11       11.32        8.44      0.80 o
   6   5  11       79.39       78.72      1.61 o
   7   5  11        0.05        0.23      0.51 o
  -5   6  11        7.72        6.94      1.02 o
  -4   6  11       13.50       11.30      1.01 o
  -3   6  11        0.00        0.36      0.62 o
  -2   6  11       27.74       24.38      1.27 o
  -1   6  11       23.51       24.61      1.00 o
   0   6  11        4.34        4.16      0.56 o
   1   6  11       12.85       12.84      1.32 o
   2   6  11        0.38        6.20      3.10 o
   3   6  11       44.59       40.56      1.91 o
   4   6  11        0.01        0.41      0.63 o
   5   6  11        1.86        1.32      1.22 o
 -10   0  12       20.15       16.14      1.08 o
  -9   0  12       55.94       52.35      1.68 o
  -8   0  12       53.63       50.15      1.27 o
  -7   0  12       57.20       53.89      1.42 o
  -6   0  12       26.94       26.95      1.23 o
  -5   0  12        4.53        6.09      0.95 o
  -4   0  12      238.63      225.48      2.79 o
  -3   0  12       15.30       18.38      1.12 o
  -2   0  12      594.26      633.76      7.38 o
  -1   0  12      450.60      405.35      4.45 o
   0   0  12     2611.54     2591.70     33.82 o
   1   0  12      719.80      688.47      7.56 o
   2   0  12     1228.64     1183.40     13.06 o
   3   0  12        3.74        4.00      0.28 o
   4   0  12       32.19       30.79      0.80 o
   5   0  12      413.43      415.11      6.73 o
   6   0  12      830.40      854.63     14.84 o
   7   0  12     1322.08     1394.26     28.26 o
   8   0  12       30.68       31.03      2.34 o
   9   0  12       81.16       88.11      2.71 o
  10   0  12       43.75       41.50      1.68 o
 -10   1  12       37.68       39.51      1.03 o
  -9   1  12       47.50       49.75      1.37 o
  -8   1  12        0.74        0.42      0.54 o
  -7   1  12      228.03      238.92      2.97 o
  -6   1  12      896.00      915.65     10.63 o
  -5   1  12       81.58       82.47      1.14 o
  -4   1  12        3.29        1.65      0.31 o
  -3   1  12        0.04        0.99      0.20 o
  -2   1  12        0.19        2.16      0.41 o
  -1   1  12     1336.36     1333.00     11.64 o
   0   1  12        0.36        6.55      0.94 o
   1   1  12      342.86      360.10      2.97 o
   2   1  12       43.13       51.68      0.64 o
   3   1  12        1.59        2.25      0.52 o
   4   1  12       17.63       14.89      0.47 o
   5   1  12      254.76      263.38      3.49 o
   6   1  12        6.65        8.04      0.66 o
   7   1  12      143.05      140.80      2.06 o
   8   1  12      120.33      119.63      2.82 o
   9   1  12        0.39        0.24      0.55 o
  10   1  12        2.24        1.78      0.65 o
 -10   2  12        8.63       10.16      0.64 o
  -9   2  12        0.85        1.22      0.55 o
  -8   2  12        9.34       10.58      0.90 o
  -7   2  12      278.04      255.27      3.84 o
  -6   2  12       71.90       64.53      1.27 o
  -5   2  12        9.51        8.65      0.56 o
  -4   2  12       10.93       14.58      0.61 o
  -3   2  12        1.70        2.98      0.31 o
  -2   2  12      244.02      257.93      2.14 o
  -1   2  12      416.38      422.88      3.80 o
   0   2  12        2.56        1.52      0.30 o
   1   2  12       61.52       66.09      1.55 o
   2   2  12        7.58        9.54      0.40 o
   3   2  12       14.82       12.37      0.81 o
   4   2  12       47.41       50.11      0.99 o
   5   2  12      877.73      884.04     10.47 o
   6   2  12        1.03        1.19      0.47 o
   7   2  12        1.67        2.48      0.50 o
   8   2  12        0.64        0.50      0.45 o
   9   2  12       72.78       75.16      1.57 o
  -9   3  12        0.37        0.21      0.55 o
  -8   3  12       92.39       92.00      2.00 o
  -7   3  12        4.31        3.77      0.72 o
  -6   3  12        8.06        7.05      0.94 o
  -5   3  12       13.94       13.29      0.70 o
  -4   3  12       50.10       50.74      1.09 o
  -3   3  12      236.77      229.66      2.96 o
  -2   3  12       17.20       16.33      0.54 o
  -1   3  12        5.99        7.67      0.37 o
   0   3  12       10.97        9.65      0.53 o
   1   3  12       83.44       75.02      1.39 o
   2   3  12      240.97      233.02      3.33 o
   3   3  12        0.00        1.82      1.02 o
   4   3  12      331.09      327.28      4.68 o
   5   3  12      155.11      157.21      2.46 o
   6   3  12       44.25       39.78      1.11 o
   7   3  12        6.89        5.81      0.65 o
   8   3  12        4.61        3.63      0.58 o
   9   3  12        0.62        0.31      0.48 o
  -8   4  12       14.31       12.93      0.84 o
  -7   4  12       15.09       16.92      0.73 o
  -6   4  12       25.44       24.01      0.91 o
  -5   4  12      137.34      126.56      2.00 o
  -4   4  12        0.09        0.29      0.44 o
  -3   4  12       18.86       18.15      0.75 o
  -2   4  12       48.67       47.32      1.11 o
  -1   4  12        1.39        1.77      0.59 o
   0   4  12        0.58        0.79      0.43 o
   1   4  12      141.02      144.72      2.79 o
   2   4  12      120.92      118.19      2.17 o
   3   4  12       25.26       25.65      1.06 o
   4   4  12        0.37        0.98      0.49 o
   5   4  12      101.25      110.41      2.17 o
   6   4  12       75.51       74.59      1.65 o
   7   4  12       39.99       42.68      1.38 o
   8   4  12       15.53       18.32      1.01 o
  -7   5  12        0.22        0.24      0.55 o
  -6   5  12        1.19        0.89      0.49 o
  -5   5  12        0.07        0.14      0.52 o
  -4   5  12       15.33       17.27      0.80 o
  -3   5  12      309.42      323.09      4.90 o
  -2   5  12      316.96      306.36      6.38 o
  -1   5  12      459.92      474.34      7.14 o
   0   5  12        7.52        7.07      0.87 o
   1   5  12      210.36      214.84      3.62 o
   2   5  12        1.08        1.40      0.81 o
   3   5  12       27.98       28.20      0.98 o
   4   5  12      127.17      122.28      2.13 o
   5   5  12       77.59       77.33      1.58 o
   6   5  12        0.80        4.01      1.52 o
  -5   6  12       13.15        9.66      0.98 o
  -4   6  12        5.44        4.20      0.72 o
  -3   6  12      158.17      155.26      9.92 o
  -2   6  12       49.47       47.14      3.82 o
  -1   6  12       12.24       12.60      0.63 o
   0   6  12        5.97        4.84      0.59 o
   1   6  12       30.45       30.32      1.72 o
   2   6  12       87.23      104.05      6.48 o
   3   6  12       13.86       15.34      4.55 o
   4   6  12       29.11       32.15      2.35 o
 -10   1  13       16.97       18.77      0.89 o
  -9   1  13        0.18        0.31      0.47 o
  -8   1  13        0.95        1.72      0.60 o
  -7   1  13       40.67       38.78      0.91 o
  -6   1  13      916.05      904.97     10.50 o
  -5   1  13      916.64      912.33      9.87 o
  -4   1  13        0.63        2.54      0.47 o
  -3   1  13       47.36       39.04      0.55 o
  -2   1  13       24.33       22.47      0.48 o
  -1   1  13     1220.31     1233.13     11.96 o
   0   1  13      209.28      198.74      1.80 o
   1   1  13      495.08      551.58      4.73 o
   2   1  13      631.43      672.54      5.76 o
   3   1  13        1.08        1.84      0.29 o
   4   1  13       70.74       66.62      1.16 o
   5   1  13      233.25      230.20      3.11 o
   6   1  13       28.26       29.91      0.97 o
   7   1  13       20.09       21.65      0.84 o
   8   1  13       86.84       84.53      1.70 o
   9   1  13      138.24      155.07      2.69 o
 -10   2  13        0.01        0.05      0.44 o
  -9   2  13       14.96       17.77      0.75 o
  -8   2  13      208.09      205.24      3.15 o
  -7   2  13       10.11       12.31      1.20 o
  -6   2  13       88.58       86.89      1.41 o
  -5   2  13      141.42      133.45      1.83 o
  -4   2  13        6.64        8.15      0.64 o
  -3   2  13      222.71      242.96      2.57 o
  -2   2  13       43.40       47.48      0.68 o
  -1   2  13        8.94       11.71      0.45 o
   0   2  13        0.00        1.50      0.63 o
   1   2  13       36.53       38.97      0.74 o
   2   2  13       68.01       66.66      1.08 o
   3   2  13      286.86      294.21      3.53 o
   4   2  13       39.42       42.06      0.85 o
   5   2  13      234.60      221.53      2.78 o
   6   2  13        8.12        6.77      0.64 o
   7   2  13        0.89        1.31      0.47 o
   8   2  13        9.46        8.29      0.58 o
   9   2  13        0.17        0.35      0.38 o
  -9   3  13        6.28        7.17      0.76 o
  -8   3  13        9.58       11.47      0.84 o
  -7   3  13      482.18      486.28      7.39 o
  -6   3  13      255.21      249.05      3.82 o
  -5   3  13        5.41        4.86      0.60 o
  -4   3  13        0.06        0.47      0.42 o
  -3   3  13       65.07       68.83      1.32 o
  -2   3  13       29.11       26.77      0.74 o
  -1   3  13      311.85      326.95      4.14 o
   0   3  13      127.33      129.08      2.28 o
   1   3  13      401.33      389.12      5.32 o
   2   3  13       65.33       60.15      1.41 o
   3   3  13      279.93      290.02      4.42 o
   4   3  13      260.87      244.46      3.39 o
   5   3  13      535.82      511.87      6.81 o
   6   3  13      474.29      460.98      6.32 o
   7   3  13       29.14       29.57      0.93 o
   8   3  13        1.09        0.65      0.40 o
  -8   4  13        4.81        5.68      0.70 o
  -7   4  13       29.30       26.61      0.81 o
  -6   4  13       35.69       36.24      1.03 o
  -5   4  13       43.98       38.15      1.27 o
  -4   4  13       86.81       82.71      1.54 o
  -3   4  13      132.55      115.92      1.81 o
  -2   4  13        4.10        4.78      0.58 o
  -1   4  13        4.71        5.22      0.96 o
   0   4  13      238.00      248.40      4.13 o
   1   4  13        1.12        1.93      0.62 o
   2   4  13      519.07      527.95      8.01 o
   3   4  13        0.55        0.30      0.62 o
   4   4  13        0.13        0.43      0.45 o
   5   4  13       17.91       20.61      1.01 o
   6   4  13      138.89      133.70      4.53 o
   7   4  13      267.84      279.85      5.35 o
  -7   5  13        2.52        3.89      0.88 o
  -6   5  13        1.14        0.58      0.46 o
  -5   5  13        0.11        0.51      0.63 o
  -4   5  13       76.49       72.59      1.53 o
  -3   5  13        5.48        4.81      0.51 o
  -2   5  13      117.27      129.55      2.98 o
  -1   5  13        6.50        7.31      0.98 o
   0   5  13       86.61       79.27      1.67 o
   1   5  13       35.20       31.97      1.21 o
   2   5  13      125.27      130.39      3.60 o
   3   5  13        0.52        1.02      0.57 o
   4   5  13        4.61        4.13      0.69 o
   5   5  13       40.89       42.93      1.46 o
   6   5  13       13.49       15.95      0.86 o
  -4   6  13        3.22        3.96      1.17 o
  -3   6  13       19.75       18.30      2.29 o
  -2   6  13      117.94      113.34      9.58 o
  -1   6  13       46.35       42.80      1.44 o
   0   6  13       13.09       15.40      1.16 o
   1   6  13        1.53        2.24      1.57 o
   2   6  13        1.37        0.79      0.63 o
   3   6  13        8.62       11.23      1.13 o
 -10   0  14        9.73       11.29      1.32 o
  -9   0  14       33.32       31.25      1.27 o
  -8   0  14        3.57        5.64      0.84 o
  -7   0  14       70.55       73.75      1.63 o
  -6   0  14       22.92       27.64      1.25 o
  -5   0  14     1224.60     1203.85     19.01 o
  -4   0  14      119.24      106.80      1.73 o
  -3   0  14      599.50      596.37      7.69 o
  -2   0  14       44.95       38.65      0.99 o
  -1   0  14      170.08      186.00      2.72 o
   0   0  14      485.11      506.48      6.21 o
   1   0  14      388.68      373.40      4.34 o
   2   0  14      210.15      231.37      3.37 o
   3   0  14        5.48        5.55      0.88 o
   4   0  14        0.01        0.55      0.51 o
   5   0  14       57.37       54.89      1.45 o
   6   0  14      174.97      170.67      3.07 o
   7   0  14        7.56        7.21      1.44 o
   8   0  14       14.21       15.82      1.35 o
   9   0  14       22.62       21.74      1.35 o
 -10   1  14        4.60        7.44      0.79 o
  -9   1  14       60.56       63.94      1.28 o
  -8   1  14        2.53        2.08      0.52 o
  -7   1  14       23.34       18.66      0.76 o
  -6   1  14      164.23      164.23      2.16 o
  -5   1  14      828.93      845.48      9.24 o
  -4   1  14       56.21       54.32      0.85 o
  -3   1  14       19.92       17.57      0.41 o
  -2   1  14       46.68       41.95      0.90 o
  -1   1  14      572.73      605.98      5.71 o
   0   1  14      202.06      214.43      1.97 o
   1   1  14       73.24       80.64      1.45 o
   2   1  14      271.14      256.49      2.97 o
   3   1  14       95.09       87.34      1.32 o
   4   1  14       46.89       49.47      2.41 o
   5   1  14       77.05       81.79      1.33 o
   6   1  14        0.52        1.87      0.63 o
   7   1  14       55.89       58.23      1.27 o
   8   1  14       94.55       95.69      1.73 o
   9   1  14       19.97       21.77      0.89 o
  -9   2  14        0.98        0.59      0.42 o
  -8   2  14        6.04        7.19      0.77 o
  -7   2  14       59.04       47.73      1.11 o
  -6   2  14      164.28      147.94      2.14 o
  -5   2  14       23.27       25.22      0.74 o
  -4   2  14        3.10        3.62      0.48 o
  -3   2  14       48.89       46.01      0.95 o
  -2   2  14       97.95      109.20      1.46 o
  -1   2  14       76.23       87.45      1.22 o
   0   2  14       10.51        7.18      0.47 o
   1   2  14        6.01        4.47      0.43 o
   2   2  14       48.64       45.57      1.30 o
   3   2  14        2.76        9.57      2.08 o
   4   2  14      183.14      178.78      2.19 o
   5   2  14        6.11        6.27      0.59 o
   6   2  14       17.00       17.00      0.74 o
   7   2  14       18.45       17.73      0.78 o
   8   2  14       32.46       32.10      0.83 o
   9   2  14       28.46       28.84      1.13 o
  -9   3  14        8.19       10.94      0.71 o
  -8   3  14        2.47        1.52      0.63 o
  -7   3  14        0.76        0.36      0.73 o
  -6   3  14        6.64        7.99      0.76 o
  -5   3  14        3.02        1.94      0.50 o
  -4   3  14       27.15       22.53      0.83 o
  -3   3  14       45.28       46.91      1.16 o
  -2   3  14      135.37      137.20      2.06 o
  -1   3  14      439.93      443.89      5.66 o
   0   3  14      251.97      262.31      3.79 o
   1   3  14      172.64      168.25      2.92 o
   2   3  14      504.80      498.42      7.53 o
   3   3  14      545.99      548.19      7.61 o
   4   3  14       21.07       17.42      0.88 o
   5   3  14      200.15      194.09      2.92 o
   6   3  14       99.42       87.73      1.69 o
   7   3  14       88.25       83.07      1.56 o
   8   3  14       24.66       24.63      0.95 o
  -8   4  14        2.96        1.55      0.57 o
  -7   4  14        0.05        0.37      0.39 o
  -6   4  14        3.77        4.62      0.67 o
  -5   4  14       36.14       25.06      0.91 o
  -4   4  14       12.77        8.24      0.64 o
  -3   4  14       42.22       38.17      1.07 o
  -2   4  14        1.73        1.40      0.60 o
  -1   4  14       17.42       18.44      1.38 o
   0   4  14       11.04        9.06      0.80 o
   1   4  14      180.85      176.20      3.68 o
   2   4  14      121.27      115.12      2.77 o
   3   4  14      149.77      149.23      2.81 o
   4   4  14       31.14       32.86      1.09 o
   5   4  14      194.90      173.72      2.97 o
   6   4  14       92.67       78.63      1.66 o
   7   4  14       21.45       19.51      1.17 o
  -6   5  14        2.94        3.89      0.69 o
  -5   5  14       28.75       33.84      1.09 o
  -4   5  14      122.68      109.95      3.38 o
  -3   5  14       16.63       15.99      0.73 o
  -2   5  14       19.80       19.52      1.06 o
  -1   5  14       44.99       49.57      1.70 o
   0   5  14       65.13       65.11      1.74 o
   1   5  14        0.86        0.49      0.55 o
   2   5  14        0.09        0.15      1.16 o
   3   5  14        0.46        0.46      0.55 o
   4   5  14       29.21       26.47      1.19 o
   5   5  14        6.44        7.48      0.74 o
  -3   6  14        9.20        9.04      1.88 o
  -2   6  14       34.99       45.19      2.91 o
  -1   6  14        3.96        5.64      0.80 o
   0   6  14      104.76      109.83      2.75 o
   1   6  14        0.00       -0.23      0.80 o
   2   6  14        0.97        0.57      1.39 o
   3   6  14        0.24       -0.07      1.20 o
  -9   1  15        9.39       10.39      0.81 o
  -8   1  15        4.20        4.57      1.02 o
  -7   1  15       72.01       72.34      1.35 o
  -6   1  15       82.89       79.68      1.30 o
  -5   1  15        5.96        6.72      0.57 o
  -4   1  15      134.30      125.48      1.57 o
  -3   1  15        0.03        0.92      0.43 o
  -2   1  15        0.03        0.02      0.36 o
  -1   1  15       84.46       80.79      1.24 o
   0   1  15        6.31        6.83      0.46 o
   1   1  15      749.35      801.23      9.30 o
   2   1  15        3.45        4.94      0.59 o
   3   1  15      291.76      284.60      3.57 o
   4   1  15        2.38        2.75      0.43 o
   5   1  15        2.43        2.36      0.40 o
   6   1  15       79.01       81.86      1.47 o
   7   1  15      293.58      307.13      4.09 o
   8   1  15       10.60       10.10      0.71 o
   9   1  15        6.71        7.34      0.76 o
  -9   2  15        8.52        7.32      0.50 o
  -8   2  15       13.01       11.35      0.66 o
  -7   2  15      429.48      430.62      6.12 o
  -6   2  15        0.20        0.90      0.60 o
  -5   2  15       30.22       29.81      0.78 o
  -4   2  15       69.39       66.65      1.17 o
  -3   2  15       54.26       57.83      1.31 o
  -2   2  15       23.33       22.67      0.76 o
  -1   2  15      194.39      193.74      2.40 o
   0   2  15       37.47       35.55      0.87 o
   1   2  15       13.74       10.72      0.64 o
   2   2  15      317.14      332.19      4.68 o
   3   2  15       28.86       26.42      1.11 o
   4   2  15       95.78      101.34      1.56 o
   5   2  15       76.25       71.07      1.33 o
   6   2  15       47.31       46.06      1.00 o
   7   2  15       18.70       18.60      0.67 o
   8   2  15        0.32        0.63      0.33 o
  -8   3  15        4.89        5.92      0.71 o
  -7   3  15      152.11      150.53      3.30 o
  -6   3  15       82.22       72.10      1.49 o
  -5   3  15       71.70       68.89      1.31 o
  -4   3  15      316.24      292.99      3.97 o
  -3   3  15       50.58       40.74      1.31 o
  -2   3  15      114.64      116.42      1.85 o
  -1   3  15       56.51       55.88      1.05 o
   0   3  15      370.33      364.90      5.58 o
   1   3  15      838.99      869.76     13.48 o
   2   3  15      112.36      112.41      2.31 o
   3   3  15      224.83      234.16      3.55 o
   4   3  15       25.03       26.00      1.01 o
   5   3  15       48.15       54.40      1.26 o
   6   3  15       71.19       60.89      1.33 o
   7   3  15       45.07       37.48      0.95 o
   8   3  15        5.75        3.81      0.76 o
  -7   4  15        0.30        0.59      0.42 o
  -6   4  15       25.95       27.18      2.48 o
  -5   4  15       15.27       11.39      0.91 o
  -4   4  15       28.89       24.50      1.02 o
  -3   4  15      167.95      159.05     11.38 o
  -2   4  15       63.15       65.04      2.03 o
  -1   4  15        0.02        0.02      0.74 o
   0   4  15      159.51      167.95      2.95 o
   1   4  15        7.81        7.72      1.06 o
   2   4  15        2.19        2.61      0.96 o
   3   4  15      219.38      221.18      3.75 o
   4   4  15       70.42       71.28      1.68 o
   5   4  15       70.35       75.26      1.56 o
   6   4  15       83.82       77.67      1.82 o
   7   4  15       59.07       57.19      1.95 o
  -6   5  15        0.87        1.16      0.79 o
  -5   5  15       21.16       20.81      0.97 o
  -4   5  15        9.70        9.35      0.63 o
  -3   5  15        1.92        1.35      0.75 o
  -2   5  15       24.66       26.04      1.18 o
  -1   5  15       94.66      100.64      2.50 o
   0   5  15        4.63        5.97      1.19 o
   1   5  15      127.91      132.30      3.34 o
   2   5  15        8.61        7.37      1.53 o
   3   5  15        0.01        0.19      0.56 o
   4   5  15        0.34        0.09      0.57 o
   5   5  15        0.47        0.40      0.61 o
  -3   6  15        4.97        5.38      1.60 o
  -2   6  15      138.77      142.07      5.69 o
  -1   6  15       22.50       28.99      1.55 o
   0   6  15        3.71        2.64      0.63 o
   1   6  15        0.06        4.35      4.79 o
   2   6  15        1.48        0.87      1.41 o
  -9   0  16       92.53       91.57      2.84 o
  -8   0  16       29.88       27.87      1.07 o
  -7   0  16        1.04        2.42      0.69 o
  -6   0  16      119.73      110.55      2.36 o
  -5   0  16     2096.73     2119.00     36.25 o
  -4   0  16      346.76      359.42      6.48 o
  -3   0  16        0.30        3.71      2.17 o
  -2   0  16      241.08      219.29      3.66 o
  -1   0  16      480.62      492.43      6.49 o
   0   0  16      149.83      156.56      2.34 o
   1   0  16      200.95      203.26      4.24 o
   2   0  16     1018.25     1091.06     18.47 o
   3   0  16      356.45      357.00      6.75 o
   4   0  16       49.53       48.60      1.69 o
   5   0  16       21.91       20.58      1.59 o
   6   0  16      161.63      163.51      5.17 o
   7   0  16       66.48       65.95      2.21 o
   8   0  16       41.14       38.91      1.61 o
   9   0  16       28.64       28.44      4.19 o
  -9   1  16        1.01        0.95      0.56 o
  -8   1  16        0.13        1.44      0.60 o
  -7   1  16       25.90       23.48      0.71 o
  -6   1  16        0.06        0.41      0.36 o
  -5   1  16       23.78       25.92      0.86 o
  -4   1  16      106.23      104.83      1.81 o
  -3   1  16       86.64       79.65      1.42 o
  -2   1  16       29.33       29.35      0.91 o
  -1   1  16        6.45        6.72      0.65 o
   0   1  16      210.87      218.78      2.53 o
   1   1  16      268.37      260.93      3.23 o
   2   1  16       38.37       42.38      1.01 o
   3   1  16      115.50      112.49      1.60 o
   4   1  16       21.76       20.47      0.86 o
   5   1  16       30.97       31.45      0.92 o
   6   1  16        0.30        0.27      0.39 o
   7   1  16      409.22      411.05      5.74 o
   8   1  16       65.77       64.75      1.46 o
  -9   2  16        5.65        6.96      0.60 o
  -8   2  16       30.75       33.07      1.06 o
  -7   2  16        6.30        5.60      0.63 o
  -6   2  16      106.90      107.24      1.81 o
  -5   2  16      214.58      206.00      2.67 o
  -4   2  16       29.09       28.29      1.05 o
  -3   2  16        1.28        1.52      0.60 o
  -2   2  16       58.92       62.11      1.23 o
  -1   2  16      244.89      241.00      3.04 o
   0   2  16      219.44      213.67      2.98 o
   1   2  16       93.48       91.45      1.75 o
   2   2  16       50.93       52.35      1.40 o
   3   2  16        2.13        3.90      0.73 o
   4   2  16       49.27       50.61      1.03 o
   5   2  16        0.00        0.40      0.40 o
   6   2  16       11.38       15.82      0.65 o
   7   2  16      120.56      120.56      1.67 o
   8   2  16       62.50       65.83      1.67 o
  -8   3  16       23.38       26.46      0.88 o
  -7   3  16       36.05       41.42      1.40 o
  -6   3  16       22.77       21.55      0.74 o
  -5   3  16        0.09        0.25      0.36 o
  -4   3  16       24.74       20.94      1.03 o
  -3   3  16      113.79      101.38      2.00 o
  -2   3  16      143.09      124.82      2.01 o
  -1   3  16        0.48        0.57      0.44 o
   0   3  16       50.79       48.07      1.40 o
   1   3  16       92.72       94.29      1.81 o
   2   3  16        0.99        1.49      0.70 o
   3   3  16       32.24       34.07      1.03 o
   4   3  16      195.77      192.60      5.55 o
   5   3  16       34.83       40.14      1.10 o
   6   3  16      153.48      147.30      2.50 o
   7   3  16       27.50       25.78      0.87 o
  -7   4  16        0.48        0.24      0.38 o
  -6   4  16        2.53        1.66      0.40 o
  -5   4  16        4.07        2.96      0.50 o
  -4   4  16        1.51        3.40      0.69 o
  -3   4  16      147.49      132.31      2.41 o
  -2   4  16        2.39        4.75      0.78 o
  -1   4  16       74.77       82.48      2.33 o
   0   4  16        1.49        1.55      0.54 o
   1   4  16      293.55      291.75      4.62 o
   2   4  16       10.60       12.25      1.02 o
   3   4  16       40.49       55.19      5.58 o
   4   4  16        4.58        4.77      0.67 o
   5   4  16        2.51        3.43      0.82 o
   6   4  16       12.70       13.13      1.30 o
  -5   5  16       26.78       26.09      1.42 o
  -4   5  16       32.36       29.64      2.27 o
  -3   5  16       13.51       14.20      0.92 o
  -2   5  16        0.01        0.23      0.67 o
  -1   5  16       59.93       58.02      1.99 o
   0   5  16       52.52       62.24      1.73 o
   1   5  16       24.18       24.12      0.86 o
   2   5  16        4.34        3.85      0.60 o
   3   5  16        0.29        1.73      1.34 o
   4   5  16        6.51        8.70      1.08 o
  -1   6  16      372.45      399.87     13.44 o
   0   6  16       49.61       54.72      2.48 o
  -9   1  17        6.38        6.90      0.58 o
  -8   1  17        5.04        4.71      0.46 o
  -7   1  17        0.85        2.21      0.62 o
  -6   1  17        8.20        8.51      0.47 o
  -5   1  17        0.35        0.65      0.55 o
  -4   1  17      901.81      932.45     12.20 o
  -3   1  17        0.88        0.90      0.55 o
  -2   1  17       29.76       27.34      1.12 o
  -1   1  17      195.98      185.89      2.55 o
   0   1  17       16.83       13.70      0.65 o
   1   1  17      300.73      276.04      3.29 o
   2   1  17       24.84       27.32      0.82 o
   3   1  17        0.07        0.48      0.44 o
   4   1  17        3.39        6.01      1.09 o
   5   1  17       17.05       18.27      0.89 o
   6   1  17       18.81       20.20      0.84 o
   7   1  17       51.50       55.25      1.50 o
   8   1  17        2.17        0.86      0.67 o
  -8   2  17        0.01        0.07      0.42 o
  -7   2  17      129.19      140.11      2.33 o
  -6   2  17        8.03        9.33      0.65 o
  -5   2  17       38.78       38.79      1.12 o
  -4   2  17        3.52        3.38      0.67 o
  -3   2  17        4.56        7.38      1.39 o
  -2   2  17        5.19        5.72      0.73 o
  -1   2  17        0.77        1.01      0.52 o
   0   2  17        6.81        8.10      1.18 o
   1   2  17        1.28        1.28      0.54 o
   2   2  17        3.60        6.17      1.36 o
   3   2  17        6.71       14.81      2.15 o
   4   2  17        6.35        5.33      0.55 o
   5   2  17      275.32      287.39      4.19 o
   6   2  17       10.16        9.09      0.55 o
   7   2  17       34.36       33.42      0.88 o
   8   2  17        3.49        3.03      1.11 o
  -8   3  17       32.64       38.28      1.48 o
  -7   3  17       22.86       23.35      0.88 o
  -6   3  17       11.38       12.88      0.70 o
  -5   3  17        0.58        0.99      0.57 o
  -4   3  17        5.94        6.19      0.78 o
  -3   3  17        1.52        3.59      0.70 o
  -2   3  17      213.88      200.34      3.15 o
  -1   3  17        7.49        6.30      0.65 o
   0   3  17       22.63       23.64      1.06 o
   1   3  17        1.73        3.16      0.64 o
   2   3  17       11.39       11.86      1.22 o
   3   3  17      237.11      264.00      5.97 o
   4   3  17        3.38        4.03      0.58 o
   5   3  17       93.55       89.42      1.82 o
   6   3  17       16.20       11.33      0.92 o
   7   3  17      154.53      157.09      4.66 o
  -7   4  17        0.77        0.65      0.85 o
  -6   4  17        1.23        0.92      0.37 o
  -5   4  17       52.24       51.48      1.57 o
  -4   4  17        8.88        9.84      0.80 o
  -3   4  17        1.24        1.65      0.54 o
  -2   4  17       48.90       46.86      1.58 o
  -1   4  17        3.49        5.53      1.20 o
   0   4  17      127.82      120.50      2.54 o
   1   4  17      252.17      252.70      4.17 o
   2   4  17       33.89       32.33      1.31 o
   3   4  17       24.85       26.48      1.01 o
   4   4  17       13.38       11.80      1.20 o
   5   4  17       87.14       85.98      2.22 o
   6   4  17      119.13      110.75      2.90 o
  -5   5  17       20.49       17.93      1.03 o
  -4   5  17        1.49        0.47      0.78 o
  -3   5  17        6.50        6.52      0.82 o
  -2   5  17        2.74        1.89      0.69 o
  -1   5  17       38.31       40.98      1.58 o
   0   5  17        1.13        2.11      0.66 o
   1   5  17       72.76       70.90      2.17 o
   2   5  17        8.87        7.57      0.81 o
   3   5  17        7.55        7.53      0.97 o
   4   5  17       23.98       50.20     16.34 o
  -9   0  18      241.32      292.73     10.34 o
  -8   0  18       69.37       69.98      1.77 o
  -7   0  18       15.54       16.83      1.25 o
  -6   0  18       51.85       58.06      1.90 o
  -5   0  18      500.19      490.65     10.02 o
  -4   0  18      636.70      637.43     11.12 o
  -3   0  18     2624.51     2722.38     53.31 o
  -2   0  18       89.05       89.61      2.43 o
  -1   0  18       22.15       29.80      2.23 o
   0   0  18      370.74      363.27      6.07 o
   1   0  18        4.02        3.33      0.73 o
   2   0  18      118.75      123.30      3.66 o
   3   0  18       67.56       68.44      2.86 o
   4   0  18       63.63       64.76      2.22 o
   5   0  18       76.07       79.99      2.12 o
   6   0  18        1.59        0.67      0.69 o
   7   0  18      240.28      257.10     14.64 o
   8   0  18      130.35      128.23      3.91 o
  -8   1  18        4.08        3.04      0.40 o
  -7   1  18        5.44        6.03      0.57 o
  -6   1  18       63.28       65.15      1.48 o
  -5   1  18      112.99      111.99      1.90 o
  -4   1  18       51.91       52.59      1.30 o
  -3   1  18        0.35        0.47      0.55 o
  -2   1  18        0.21        1.40      0.59 o
  -1   1  18       79.07       69.52      1.63 o
   0   1  18      122.70      114.52      1.81 o
   1   1  18       11.76        9.66      0.61 o
   2   1  18       11.33       13.19      0.63 o
   3   1  18        4.48        5.98      0.81 o
   4   1  18       33.44       30.26      1.23 o
   5   1  18        0.05        0.22      0.48 o
   6   1  18        4.88        4.55      0.62 o
   7   1  18        3.94        3.27      0.60 o
   8   1  18       39.99       44.86      1.47 o
  -8   2  18        3.27        3.57      0.87 o
  -7   2  18       12.41       12.17      1.93 o
  -6   2  18       48.33       47.51      1.43 o
  -5   2  18      114.90      114.57      2.03 o
  -4   2  18        1.37        2.24      0.67 o
  -3   2  18       86.86       80.35      1.75 o
  -2   2  18       10.46       11.64      0.80 o
  -1   2  18      220.36      232.77      3.27 o
   0   2  18       29.38       28.93      0.95 o
   1   2  18        5.25        4.52      0.59 o
   2   2  18      138.20      134.14      2.11 o
   3   2  18      147.98      151.85      2.62 o
   4   2  18      346.55      362.64      5.87 o
   5   2  18       18.05       16.70      0.81 o
   6   2  18        1.20        1.43      0.46 o
   7   2  18       21.39       20.11      1.02 o
  -7   3  18        0.83        0.41      0.64 o
  -6   3  18        6.86        4.55      0.87 o
  -5   3  18      119.50      114.07      2.16 o
  -4   3  18       16.32       15.72      0.93 o
  -3   3  18      136.82      119.65      2.15 o
  -2   3  18        1.43        1.22      0.54 o
  -1   3  18       17.46       17.42      0.98 o
   0   3  18       12.78       13.37      1.13 o
   1   3  18       10.14       11.80      0.88 o
   2   3  18        0.31        0.73      0.53 o
   3   3  18      228.12      224.77      3.39 o
   4   3  18      324.94      322.61      4.87 o
   5   3  18       51.15       50.91      1.60 o
   6   3  18       19.74       22.57      1.27 o
  -6   4  18        5.31        3.96      0.70 o
  -5   4  18       52.40       50.70      1.30 o
  -4   4  18        7.05        6.19      0.71 o
  -3   4  18        3.72        1.26      0.49 o
  -2   4  18        0.00        0.17      0.52 o
  -1   4  18        0.44        0.88      0.82 o
   0   4  18        4.42        3.06      0.72 o
   1   4  18       66.64       69.60      1.60 o
   2   4  18        2.20        3.84      0.80 o
   3   4  18        3.33        2.16      0.52 o
   4   4  18        3.83        6.72      1.84 o
   5   4  18       70.42       67.06      2.87 o
  -4   5  18        2.66        1.44      0.81 o
  -3   5  18        1.17        1.09      0.82 o
  -2   5  18        1.09        1.49      0.66 o
  -1   5  18        0.25        0.83      0.62 o
   0   5  18        6.60        3.75      0.93 o
   1   5  18        5.67        7.48      0.70 o
   2   5  18        1.54        0.95      0.71 o
   3   5  18        0.14       16.09     10.20 o
  -8   1  19        9.10        8.35      1.07 o
  -7   1  19        9.35        9.27      0.68 o
  -6   1  19       55.65       52.12      1.26 o
  -5   1  19       44.67       48.87      1.19 o
  -4   1  19       50.26       48.51      1.30 o
  -3   1  19        6.45        5.56      0.67 o
  -2   1  19      291.76      287.61      3.57 o
  -1   1  19      494.44      486.46      6.96 o
   0   1  19        8.81        6.39      0.55 o
   1   1  19       17.21       17.49      0.67 o
   2   1  19       43.17       39.48      1.02 o
   3   1  19       34.10       35.83      1.06 o
   4   1  19        8.37        8.95      1.10 o
   5   1  19      138.71      141.36      2.67 o
   6   1  19       32.35       31.75      1.09 o
   7   1  19      102.55      107.45      2.32 o
  -8   2  19       56.11       64.05      2.10 o
  -7   2  19      111.71      119.25      2.38 o
  -6   2  19       14.83       14.51      0.96 o
  -5   2  19        0.28        0.48      0.50 o
  -4   2  19       20.14       18.86      0.95 o
  -3   2  19        9.88        9.81      0.98 o
  -2   2  19      101.96       97.06      1.84 o
  -1   2  19       65.35       64.06      1.24 o
   0   2  19        9.93        8.05      0.76 o
   1   2  19       58.70       57.10      1.34 o
   2   2  19       40.57       39.17      1.10 o
   3   2  19        8.50       11.67      0.84 o
   4   2  19      229.73      240.47      3.98 o
   5   2  19       60.29       58.94      1.26 o
   6   2  19        6.59        6.67      0.62 o
   7   2  19        6.27        5.54      0.85 o
  -7   3  19       81.68       79.81      1.92 o
  -6   3  19       21.68       21.09      2.79 o
  -5   3  19       28.64       29.71      1.16 o
  -4   3  19       94.64      102.19      1.87 o
  -3   3  19        7.92        4.93      0.57 o
  -2   3  19       82.01       69.76      1.45 o
  -1   3  19        0.06        0.45      0.62 o
   0   3  19       72.82       79.51      1.77 o
   1   3  19        1.77        1.29      0.68 o
   2   3  19       56.08       61.58      1.44 o
   3   3  19        9.74        9.89      0.71 o
   4   3  19       20.14       21.92      0.94 o
   5   3  19       14.61       21.75      2.73 o
   6   3  19        0.03        0.29      0.84 o
  -5   4  19        7.92        7.59      0.65 o
  -4   4  19       11.76       11.44      0.63 o
  -3   4  19       45.58       49.83      1.41 o
  -2   4  19        0.29        1.23      0.60 o
  -1   4  19        8.25        6.94      1.23 o
   0   4  19        1.73        1.81      0.69 o
   1   4  19      505.57      527.42      8.20 o
   2   4  19       16.39       14.57      0.85 o
   3   4  19       46.41       48.83      1.36 o
   4   4  19        2.82        1.29      0.65 o
  -3   5  19        2.41        1.47      0.72 o
  -2   5  19        0.69        0.66      0.59 o
  -1   5  19        1.47        1.16      0.63 o
   0   5  19       68.01       78.28      2.01 o
   1   5  19        8.58        8.05      2.24 o
   2   5  19       73.07       84.75      5.26 o
  -8   0  20      151.51      173.00      4.99 o
  -7   0  20        0.16       -0.03      0.48 o
  -6   0  20        9.61        8.20      1.04 o
  -5   0  20       89.91       86.90      2.20 o
  -4   0  20       29.64       27.40      2.16 o
  -3   0  20      729.57      781.31     13.30 o
  -2   0  20        0.35        3.10      1.92 o
  -1   0  20       95.89       92.84      2.49 o
   0   0  20      175.24      171.07      3.18 o
   1   0  20       50.69       51.55      1.55 o
   2   0  20      137.96      131.85      3.05 o
   3   0  20      275.73      288.76      5.63 o
   4   0  20      117.42      125.34      2.83 o
   5   0  20        1.05        0.71      0.68 o
   6   0  20        1.84        1.22      0.76 o
   7   0  20      115.62      126.14      3.86 o
  -8   1  20        0.07        0.10      0.64 o
  -7   1  20        0.07        0.00      0.68 o
  -6   1  20       13.91       15.54      1.29 o
  -5   1  20       68.96       76.60      3.83 o
  -4   1  20        2.63        3.83      0.65 o
  -3   1  20       36.46       37.56      1.08 o
  -2   1  20        5.90        6.03      0.59 o
  -1   1  20      227.86      225.59      3.37 o
   0   1  20       32.97       29.10      0.93 o
   1   1  20       68.02       69.09      1.52 o
   2   1  20        0.04        1.10      0.58 o
   3   1  20      233.95      223.83      3.39 o
   4   1  20       26.86       30.53      1.30 o
   5   1  20       81.31       83.58      2.03 o
   6   1  20        5.93        5.53      0.61 o
   7   1  20       28.44       26.63      1.10 o
  -7   2  20        8.51       10.85      0.94 o
  -6   2  20       19.21       20.23      1.01 o
  -5   2  20       28.58       32.11      1.05 o
  -4   2  20        0.22        0.53      0.58 o
  -3   2  20        2.42        2.22      0.63 o
  -2   2  20       44.92       44.44      1.35 o
  -1   2  20      384.01      379.90      4.87 o
   0   2  20       42.34       41.56      1.25 o
   1   2  20        0.06        0.87      0.49 o
   2   2  20        5.79        5.12      0.69 o
   3   2  20       53.55       58.18      1.47 o
   4   2  20       46.84       43.89      1.27 o
   5   2  20      181.17      187.37      4.36 o
   6   2  20      105.73      111.47      2.49 o
  -6   3  20        8.43       12.51      1.16 o
  -5   3  20       11.83       12.81      0.75 o
  -4   3  20       34.68       33.12      1.04 o
  -3   3  20       94.91       94.49      1.63 o
  -2   3  20       66.40       57.39      1.72 o
  -1   3  20       86.63       73.14      1.75 o
   0   3  20        7.64        5.93      0.72 o
   1   3  20      168.32      169.90      3.65 o
   2   3  20       35.68       36.54      1.53 o
   3   3  20       16.69       14.93      0.85 o
   4   3  20        0.26        0.51      0.37 o
   5   3  20       28.60       29.08      5.54 o
  -5   4  20       16.74       20.02      1.20 o
  -4   4  20        5.02        2.47      0.59 o
  -3   4  20       12.01       12.56      1.07 o
  -2   4  20       20.08       21.87      1.05 o
  -1   4  20        5.28        6.22      0.96 o
   0   4  20        0.35        0.77      0.64 o
   1   4  20       28.34       24.20      1.10 o
   2   4  20        0.30        0.06      0.51 o
   3   4  20       59.45       58.96      1.74 o
   4   4  20        2.70        1.31      0.92 o
  -7   1  21       35.81       34.83      1.28 o
  -6   1  21        6.77        7.91      0.77 o
  -5   1  21        3.72        3.71      0.65 o
  -4   1  21        1.38        1.15      0.47 o
  -3   1  21      212.13      222.33      3.09 o
  -2   1  21      262.71      280.25      3.62 o
  -1   1  21        2.74        3.28      0.53 o
   0   1  21        0.94        1.61      0.81 o
   1   1  21       44.52       42.75      1.22 o
   2   1  21        5.63        5.19      0.72 o
   3   1  21        6.70        5.70      0.58 o
   4   1  21       93.50       89.45      1.69 o
   5   1  21        4.35        4.86      0.63 o
   6   1  21       79.76       89.67      1.85 o
  -7   2  21       22.96       29.03      1.76 o
  -6   2  21       15.64       13.31      0.90 o
  -5   2  21       24.25       22.39      1.06 o
  -4   2  21       11.13       10.29      0.75 o
  -3   2  21        0.20        0.40      0.51 o
  -2   2  21       79.43       78.74      1.63 o
  -1   2  21        1.83        1.69      0.50 o
   0   2  21       98.70       90.12      1.67 o
   1   2  21       44.71       41.15      1.19 o
   2   2  21       97.86       94.91      1.88 o
   3   2  21       13.61       15.59      0.83 o
   4   2  21        5.21        4.87      0.76 o
   5   2  21       11.31       10.83      1.44 o
   6   2  21        0.17        0.17      0.88 o
  -6   3  21        1.59        2.02      0.68 o
  -5   3  21       16.27       15.58      0.83 o
  -4   3  21       12.92       11.70      0.79 o
  -3   3  21        1.62        1.24      0.50 o
  -2   3  21        0.53        0.85      0.50 o
  -1   3  21        6.94        6.89      0.98 o
   0   3  21        2.20        3.15      0.61 o
   1   3  21       89.92      100.30      2.10 o
   2   3  21        4.02        3.14      0.71 o
   3   3  21        0.76        1.12      0.49 o
   4   3  21        0.16        7.07      4.02 o
   5   3  21      101.47       -0.03      1.20 o
  -4   4  21       17.03       19.99      1.48 o
  -3   4  21       20.12       21.95      1.19 o
  -2   4  21       52.09       48.07      1.44 o
  -1   4  21        0.53        0.37      0.42 o
   0   4  21       53.14       62.94      1.82 o
   1   4  21       27.99       29.61      1.12 o
   2   4  21       12.86       15.20      0.86 o
   3   4  21        0.21        0.14      0.45 o
  -7   0  22       13.94       13.83      1.43 o
  -6   0  22       24.26       23.50      2.80 o
  -5   0  22       44.14       45.76      2.06 o
  -4   0  22        0.16        0.65      0.98 o
  -3   0  22        0.49        0.86      0.68 o
  -2   0  22      277.44      273.39      7.17 o
  -1   0  22       41.40       45.47      1.48 o
   0   0  22        1.95        2.16      0.62 o
   1   0  22       15.90       14.99      1.21 o
   2   0  22       13.90       12.93      1.07 o
   3   0  22       58.25       52.18      1.69 o
   4   0  22        1.16        0.83      0.63 o
   5   0  22        0.66        0.08      0.65 o
   6   0  22       44.81       51.07      2.16 o
  -6   1  22       13.16       15.28      0.87 o
  -5   1  22       31.57       30.14      0.96 o
  -4   1  22       38.64       41.77      1.00 o
  -3   1  22      145.24      150.51      2.25 o
  -2   1  22      402.53      417.55      5.59 o
  -1   1  22       28.33       33.50      1.05 o
   0   1  22       25.64       19.35      3.02 o
   1   1  22        0.06        0.10      0.52 o
   2   1  22        6.75        8.27      0.89 o
   3   1  22        0.06        0.10      0.42 o
   4   1  22       15.13       16.79      0.78 o
   5   1  22        4.16        2.94      0.52 o
  -6   2  22       50.75       56.91      1.66 o
  -5   2  22       37.57       37.01      1.16 o
  -4   2  22       15.84       16.06      0.80 o
  -3   2  22        8.20        8.11      0.69 o
  -2   2  22       91.68       92.05      1.91 o
  -1   2  22      166.76      162.79      2.48 o
   0   2  22      277.76      268.10      3.45 o
   1   2  22        8.95       10.58      0.85 o
   2   2  22        9.95        9.47      0.72 o
   3   2  22       19.39       19.63      1.07 o
   4   2  22       43.60       40.39      1.14 o
   5   2  22      106.56      112.76      2.64 o
  -5   3  22        2.55        2.48      0.62 o
  -4   3  22        2.57        2.05      0.55 o
  -3   3  22        0.94        0.99      0.53 o
  -2   3  22       13.94       14.78      0.73 o
  -1   3  22        0.93        0.91      0.66 o
   0   3  22        4.15        3.25      0.65 o
   1   3  22        7.34        7.60      0.72 o
   2   3  22       45.37       46.19      1.12 o
   3   3  22       16.31       12.53      1.85 o
   4   3  22       15.86        8.90      3.33 o
  -2   4  22        1.30        1.00      0.72 o
  -1   4  22       37.05       45.58      1.69 o
   0   4  22       16.38       17.49      1.08 o
   1   4  22       26.17       30.37      1.19 o
  -6   1  23        1.16        1.05      1.04 o
  -5   1  23       61.21       63.44      1.55 o
  -4   1  23       35.82       34.00      0.95 o
  -3   1  23        0.62        1.18      0.55 o
  -2   1  23       27.13       27.06      0.95 o
  -1   1  23      143.18      155.65      2.58 o
   0   1  23      311.71      311.48      4.30 o
   1   1  23       88.96       79.84      1.78 o
   2   1  23        9.32        8.01      1.22 o
   3   1  23       10.87        8.91      0.86 o
   4   1  23       28.75       27.00      1.31 o
   5   1  23       53.91       58.17      1.88 o
  -5   2  23        7.61       10.55      0.74 o
  -4   2  23        1.62        1.63      0.48 o
  -3   2  23        3.80        3.93      0.69 o
  -2   2  23        1.79        1.92      0.50 o
  -1   2  23        2.05        1.02      0.49 o
   0   2  23        9.46        8.91      0.65 o
   1   2  23        9.31        9.88      0.60 o
   2   2  23        1.40        0.63      0.46 o
   3   2  23        0.63        9.03      4.34 o
   4   2  23       49.44       52.48      1.51 o
  -4   3  23       29.53       32.35      1.27 o
  -3   3  23        4.08        2.88      0.83 o
  -2   3  23       72.43       83.11      1.89 o
  -1   3  23        1.66        1.70      0.62 o
   0   3  23       18.86       18.11      1.09 o
   1   3  23       18.80       18.82      0.96 o
   2   3  23       20.02       21.04      0.68 o
   3   3  23        1.04        0.41      0.74 o
  -5   0  24      112.97      123.27      3.57 o
  -4   0  24        0.06       -0.08      0.77 o
  -3   0  24      121.49      133.23      3.63 o
  -2   0  24       49.07       51.62      1.69 o
  -1   0  24       82.17       87.38      2.67 o
   0   0  24        0.35       -0.13      0.55 o
   1   0  24        0.79        1.86      1.02 o
   2   0  24        0.22        0.09      0.66 o
   3   0  24       74.04       76.19      3.65 o
   4   0  24        1.31        1.47      1.41 o
  -5   1  24       55.76       55.65      1.59 o
  -4   1  24       40.99       44.30      1.59 o
  -3   1  24        0.81        0.58      0.53 o
  -2   1  24        4.12        3.18      0.71 o
  -1   1  24       30.65       41.03      2.93 o
   0   1  24      130.87      129.81      2.21 o
   1   1  24        5.97        7.12      0.62 o
   2   1  24        0.32        0.39      0.65 o
   3   1  24       54.14       56.81      2.13 o
   4   1  24       42.85       48.41      1.47 o
  -4   2  24        5.33        5.73      0.57 o
  -3   2  24        6.35        6.35      0.52 o
  -2   2  24        9.20        8.59      0.96 o
  -1   2  24      115.27      104.04      1.98 o
   0   2  24       70.46       71.90      1.48 o
   1   2  24       27.33       26.40      1.01 o
   2   2  24       49.80       55.54      1.78 o
   3   2  24        5.66        5.23      0.86 o
  -2   3  24        0.04        0.09      0.64 o
  -1   3  24       23.59       27.44      1.05 o
   0   3  24        1.49        0.92      0.52 o
   1   3  24       13.52       16.00      1.26 o
  -4   1  25        4.27        2.60      0.74 o
  -3   1  25       20.07       21.54      1.14 o
  -2   1  25       10.49        8.25      0.74 o
  -1   1  25      206.95      218.90      3.31 o
   0   1  25       28.10       22.76      1.39 o
   1   1  25       52.34       60.33      1.49 o
   2   1  25        0.24        0.28      0.58 o
   3   1  25        2.06        1.14      0.62 o
  -3   2  25        4.78        5.33      0.98 o
  -2   2  25       32.82       32.04      1.21 o
  -1   2  25      170.68      185.56      3.42 o
   0   2  25        3.12        2.71      0.74 o
   1   2  25        3.92        3.34      0.78 o
  -3   0  26        0.85        0.54      0.92 o
  -2   0  26       48.42       53.38      2.23 o
  -1   0  26       14.95       16.34      1.37 o
   0   0  26       61.09       60.96      2.29 o
   1   0  26        0.82        0.36      1.14 o
  -2   1  26        1.73        0.98      0.82 o
  -1   1  26        6.76        4.50      0.85 o
   0   1  26      171.62      182.69      4.67 o
   1   1  26       12.81       14.71      1.40 o
 
